# Supplementary material for: Molecular determinants of cesium- and glycine-dependent glycine receptor activation
Source: Sci Rep. 2025 Sep 23;15:32686. doi: 10.1038/s41598-025-20807-y (PMC12457638; doi:10.1038/s41598-025-20807-y)
Supplement: Supplementary file 1 — Supplementary Material 1 [file 41598_2025_20807_MOESM1_ESM.xlsx]

## Sheet: a3L 185L 
Date	Series			Resistance					Patch Data
							Conditon		[pA]	Normalized
19.6.24	2		before	Rs1	33		BG	20.73
				Rs2	39.6		0.1 mM Gly	1345.1	1324.37	1
				Rs3			BG	8.02
				MW	36.3		0.5 mM Cs	77.559	69.539	0.0525072
			after	Rs1	32		BG	9.65
				Rs2	30.9		5 mM Cs	446.44	436.79	0.32981
				Rs3	32.7		BG	5.97
				MW	31.8667		50 mM Cs	1066	1060.03	0.800403
				Delta	0.87787		BG	4.31
							150 mM Cs	1347.6	1343.29	1.01429
	3		before	Rs1	24.293		BG	7.87
				Rs2	24.039		0.1 mM Gly	332.13	324.26	1
				Rs3	24.127		BG	4.29
				MW	24.153		0.5 mM Cs	39.561	35.271	0.108774
			after	Rs1	25.96		BG	2.62
				Rs2	26.704		5 mM Cs	178.1	175.48	0.541171
				Rs3	26.636		BG	1.96
				MW	26.4333		50 mM Cs	496	494.04	1.52359
				Delta	1.09441		BG	1.75
							150 mM Cs	898.5	896.75	2.76553
	4		before	Rs1	16		BG	71.41
				Rs2	18.9		0.1 mM Gly	3249.2	3177.79	1
				Rs3			BG	61.94
				MW	17.45		0.5 mM Cs	192.49	130.55	0.041082
			after	Rs1	21		BG	46.82
				Rs2			5 mM Cs	889.59	842.77	0.265206
				Rs3			BG	46.93
				MW	21		50 mM Cs	4054.8	4007.87	1.26121
				Delta	1.20344		BG	34.63
							150 mM Cs	3556.8	3522.17	1.10837
	5		before	Rs1	24.3		BG	20.32
				Rs2	23.5		0.1 mM Gly	2211.1	2190.78	1
				Rs3	24		BG	19.05
				MW	23.9333		0.5 mM Cs	103.52	84.47	0.038557
			after	Rs1	26.1		BG	8.5
				Rs2	26.5		5 mM Cs	343.54	335.04	0.152932
				Rs3	25.1		BG	5.38
				MW	25.9		50 mM Cs	1702.7	1697.32	0.774756
				Delta	1.08217		BG	7.23
							150 mM Cs	2580.9	2573.67	1.17477
20.6.24	1		before	Rs1	18		BG	63.15
				Rs2	19.7		0.1 mM Gly	3634.3	3571.15	1
				Rs3			BG	46.38
				MW	18.85		0.5 mM Cs	987.47	941.09	0.263526
			after	Rs1	18		BG	33.7
				Rs2	17.8		5 mM Cs	1509.9	1476.2	0.413368
				Rs3	18		BG	25.63
				MW	17.9333		50 mM Cs	4823.4	4797.77	1.34348
				Delta	0.95137		BG	22.87
							150 mM Cs	4448.4	4425.53	1.23925
	2		before	Rs1	19.422		BG	2.48
				Rs2	18.518		0.1 mM Gly	662.54	660.06	1
				Rs3	19.319		BG	0.79
				MW	19.0863		0.5 mM Cs	60.828	60.038	0.0909584
			after	Rs1	17.822		BG	0.23
				Rs2	17.099		5 mM Cs	77.559	77.329	0.117155
				Rs3	17.655		BG	0.43
				MW	17.5253		50 mM Cs	614.22	613.79	0.9299
				Delta	0.918214		BG	0.19
							150 mM Cs	1117.1	1116.91	1.69213
	3		before	Rs1	21.9		BG	12.88
				Rs2	20.9		0.1 mM Gly	2356.2	2343.32	1
				Rs3	21.7		BG	28.84
				MW	21.5		0.5 mM Cs	159.65	130.81	0.0558225
			after	Rs1	27		BG	36.53
				Rs2	26		5 mM Cs	509.61	473.08	0.201885
				Rs3	27.3		BG	20.14
				MW	26.7667		50 mM Cs	2645.6	2625.46	1.1204
				Delta	1.24496		BG	23.45
							150 mM Cs	2461.4	2437.95	1.04038
	8		before	Rs1	21.161		BG	11.79	BG	5.38
				Rs2	21.153		0.1 mM Gly	686.15	Gly2	1881.8	1275.39	1
				Rs3	21.568		BG	26.28	BG	3.89
				MW	21.294		0.5 mM Cs	74.745	0,5 x2	60.984	52.7795	0.041383
			after	Rs1	19.882		BG	57.21
				Rs2	19.397		5 mM Cs	569.97	512.76	0.402042
				Rs3	20.172		BG	40.89
				MW	19.817		50 mM Cs	2963	2922.11	2.29115
				Delta	0.930638		BG	9.62
							150 mM Cs	3514.2	3504.58	2.74785
	9		before	Rs1	24.427		BG	21.26
				Rs2	23.863		0.1 mM Gly	1821.7	1800.44	1
				Rs3	23.994		BG	13.59
				MW	24.0947		0.5 mM Cs	47.534	33.944	0.0188532	kR?
			after	Rs1	25.849		BG	11.63
				Rs2	25.323		5 mM Cs	231.9	220.27	0.122342
				Rs3	25.83		BG	7.26
				MW	25.6673		50 mM Cs	2210.9	2203.64	1.22395
				Delta	1.06527		BG	6.95
							150 mM Cs	2499.7	2492.75	1.38452
	10		before	Rs1	29.483		BG	1.87
				Rs2	28.028		0.1 mM Gly	378.88	377.01	1
				Rs3	29.945		BG	3.34
				MW	29.152		0.5 mM Cs	34.87	31.53	0.0836317
			after	Rs1	28.524		BG	2.45
				Rs2	29.343		5 mM Cs	299.45	297	0.787778
				Rs3	29.499		BG	2.33
				MW	29.122		50 mM Cs	1349.8	1347.47	3.5741
				Delta	0.998971		BG	2.44
							150 mM Cs	1808.4	1805.96	4.79022
22.8.24	2		before	Rs1	32.595		BG	19.58
				Rs2	27.464		0.1 mM Gly	1409	1389.42	1
				Rs3	27.028		BG	13.79
				MW	29.029		0.5 mM Cs	70.523	56.733	0.0408321
			after	Rs1	25.745		BG	5.47
				Rs2	24.953		5 mM Cs	235.96	230.49	0.165889
				Rs3	25.71		BG	5.16
				MW	25.4693		50 mM Cs	757.77	752.61	0.541672
				Delta	0.877375		BG	3.64
							150 mM Cs	853.93	850.29	0.611975
	3		before	Rs1	32.691		BG	65
				Rs2	30.439		0.1 mM Gly	1081.9	1016.9	1
				Rs3	29.282		BG	42.62
				MW	30.804		0.5 mM Cs	132.45	89.83	0.0883371
			after	Rs1	35.343		BG	34
				Rs2			5 mM Cs	760.11	726.11	0.714043
				Rs3			BG	30.63
				MW	35.343		50 mM Cs	1587	1556.37	1.5305
				Delta	1.14735		BG	21.29
							150 mM Cs	1669.4	1648.11	1.62072
Glycine dose-response
24.06.25	2		before	Rs1	39.3		BG	11.35
				Rs2	39.9		0.01 µM gly	31.43	20.08	0.0141144
				Rs3	38.9		BG	6.28
				MW	39.3667		1 µM gly	28.616	22.336	0.0157002
			after	Rs1	35.7		BG	5.64
				Rs2	34.6		10 µM gly	333.932	328.292	0.230759
				Rs3	38.4		BG	7.64
				MW	36.2333		100 µM gly	1430.3	1422.66	1
				Delta	0.920406		BG	8.42
							500 µM gly	1136.8	1128.38	0.793148
				Tau (s)	2.953		BG	7.06
							1000 µM gly	1050.6	1043.54	0.733513
	8		before	Rs1	40.8		BG	8.17
				Rs2	39.6		0.01 µM gly	26.583	18.413	0.0158729
				Rs3	39.3		BG	8.35
				MW	39.9		1 µM gly	32.369	24.019	0.0207055
			after	Rs1	40.1		BG	8.84
				Rs2	38.6		10 µM gly	42.689	33.849	0.0291794
				Rs3	38.6		BG	9.46
				MW	39.1		100 µM gly	706.63	697.17	0.600993
				Delta	0.97995		BG	9.15
							500 µM gly	1086.9	1077.75	0.929071
				Tau (s)	1.356		BG	9.17
							1000 µM gly	1169.2	1160.03	1
	11		before	Rs1	32.3		BG	23.71
				Rs2	31.2		0.01 µM gly	44.409	20.699	0.0160512
				Rs3	33.5		BG	21.74
				MW	32.3333		1 µM gly	49.726	27.986	0.021702
			after	Rs1	31.4		BG	21.78
				Rs2	26.9		10 µM gly	286.003	264.223	0.204894
				Rs3	28.7		BG	19.25
				MW	29		100 µM gly	970.59	951.34	0.737724
				Delta	0.896907		BG	17.3
							500 µM gly	1098.2	1080.9	0.838193
				Tau (s)	1.352		BG	16.24
							1000 µM gly	1305.8	1289.56	1
	12		before	Rs1	32		BG	25.5
				Rs2	31.6		0.01 µM gly	52.853	27.353	0.00968676
				Rs3	37		BG	18.95
				MW	33.5333		1 µM gly	65.206	46.256	0.0163811
			after	Rs1	34.7		BG	16.21
				Rs2	31.2		10 µM gly	90.538	74.328	0.0263224
				Rs3	34		BG	22.24
				MW	33.3		100 µM gly	2018.7	1996.46	0.707024
				Delta	0.993042		BG	39.05
							500 µM gly	2862.8	2823.75	1
				Tau (s)	3.994		BG	40.94
							1000 µM gly	2545.9	2504.96	0.887104
	14		before	Rs1	24.9		BG	64.97
				Rs2	23.7		0.01 µM gly	95.229	30.259	0.0157896
				Rs3	25		BG	56.29
				MW	24.5333		1 µM gly	89.913	33.623	0.017545
			after	Rs1	25		BG	51.65
				Rs2	25.3		10 µM gly	95.698	44.048	0.0229849
				Rs3	23.2		BG	52.79
				MW	24.5		100 µM gly	1577	1524.21	0.795355
				Delta	0.998641		BG	41.73
							500 µM gly	1826.4	1784.67	0.931267
				Tau (s)	2.249		BG	39.31
							1000 µM gly	1955.7	1916.39	1
	18		before	Rs1	20.8		BG	25.32
				Rs2	21.7		0.01 µM gly	66.301	40.981	0.0237409
				Rs3	23.4		BG	21.01
				MW	21.9667		1 µM gly	113.68	92.67	0.053685
			after	Rs1	20.8		BG	29.94
				Rs2	29.4		10 µM gly	131.66	101.72	0.0589278
				Rs3	31.4		BG	35.52
				MW	27.2		100 µM gly	1761.7	1726.18	1
				Delta	1.23824		BG	31.27
							500 µM gly	1696.6	1665.33	0.964749
				Tau (s)	1.816		BG	38.6
							1000 µM gly	1691.6	1653	0.957606

## Sheet: D141A
Date	Series			Resistance					Patch Data
							Conditon		[pA]	Normalized
10.7.24	4		before	Rs1	27.55		BG	13.04
				Rs2	26.837		0.1 mM Gly	955.42	942.38	1
				Rs3	26.5		BG	10.84
				MW	26.9623		0,5 mM Cs	68.49	57.65	0.0611749
			after	Rs1	31.028		BG	5.6
				Rs2	31.29		5 mM Cs	143.55	137.95	0.146385
				Rs3	28.567		BG	4.76
				MW	30.295		50 mM Cs	799.67	794.91	0.843513
				Delta	1.1236		BG	4.59
							150 mM Cs	990.6	986.01	1.0463
	6		before	Rs1	23.6		BG	9.27
				Rs2	24.273		0.1 mM Gly	1069.4	1060.13	1
				Rs3	24.701		BG	11.03
				MW	24.1913		0,5 mM Cs	86.316	75.286	0.0710158
			after	Rs1	23.979		BG	7.49
				Rs2	22.956		5 mM Cs	131.66	124.17	0.117127
				Rs3	21.615		BG	12.79
				MW	22.85		50 mM Cs	1495.4	1482.61	1.39852
				Delta	0.944553		BG	11.05
							150 mM Cs	1176.4	1165.35	1.09925
	12		before	Rs1	20.218		BG	314.02
				Rs2	19.23		0.1 mM Gly	1340.1	1026.08	1
				Rs3	19.063		BG	307.54
				MW	19.5037		0,5 mM Cs	346.36	38.82	0.0378333
			after	Rs1	21.952		BG	306.91
				Rs2	20.838		5 mM Cs	407.81	100.9	0.0983354
				Rs3	20.637		BG	310.45
				MW	21.1423		50 mM Cs	1233	922.55	0.899101
				Delta	1.08402		BG	308.04
							150 mM Cs	2155.6	1847.56	1.8006
11.7.24	1		before	Rs1	30.718		BG	73.78
				Rs2	32.919		0.1 mM Gly	843.77	769.99	1
				Rs3	31.532		BG	38.65
				MW	31.723		0,5 mM Cs	72.399	33.749	0.0438304
			after	Rs1	29.675		BG	20.24
				Rs2	31.829		5 mM Cs	101.64	81.4	0.105716
				Rs3	31.749		BG	10.49
				MW	31.0843		50 mM Cs	582.79	572.3	0.743256
				Delta	0.979867		BG	5.42
							150 mM Cs	838.45	833.03	1.08187
	4		before	Rs1	34.749		BG	37.08
				Rs2	34.535		0.1 mM Gly	794.36	757.28	1
				Rs3	34.207		BG	13.96
				MW	34.497		0,5 mM Cs	118.4	104.44	0.137915
			after	Rs1	34.161		BG	8.24
				Rs2	32.519		5 mM Cs	125.6	117.36	0.154976
				Rs3	35.815		BG	7.6
				MW	34.165		50 mM Cs	384.61	377.01	0.497848
				Delta	0.990376		BG	5.02
							150 mM Cs	684.59	679.57	0.897383
	7		before	Rs1	29.919		BG	294.55
				Rs2	31.92		0.1 mM Gly	1684.4	1389.85	1
				Rs3	29.744		BG	236.73
				MW	30.5277		0,5 mM Cs	281.22	44.49	0.0320106
			after	Rs1	37.213		BG	222.15
				Rs2	37.045		5 mM Cs	472.11	249.96	0.179847
				Rs3	35.479		BG	218.77
				MW	36.579		50 mM Cs	1131.4	912.63	0.656639
				Delta	1.19822		BG	187.15
							150 mM Cs	843.14	655.99	0.471986
	9		before	Rs1	28.224		BG	27.45
				Rs2	28.726		0.1 mM Gly	604.84	577.39	1
				Rs3	25.06		BG	28.37
				MW	27.3367		0,5 mM Cs	112.9	84.53	0.1464
			after	Rs1	24.012		BG	20.25
				Rs2	23.668		5 mM Cs	343.54	323.29	0.559916
				Rs3	23.463		BG	13.92
				MW	23.7143		50 mM Cs	1827	1813.08	3.14013
				Delta	0.867492		BG	16.42
							150 mM Cs	1483	1466.58	2.54002
23.8.24	2		before	Rs1	23.393		BG	39.48
				Rs2	23.531		0.1 mM Gly	1945.4	1905.92	1
				Rs3	23.835		BG	33.75
				MW	23.5863		0,5 mM Cs	116.34	82.59	0.0433334
			after	Rs1	25.439		BG	31.94
				Rs2	26.273		5 mM Cs	427.83	395.89	0.207716
				Rs3	25.494		BG	18.6
				MW	25.7353		50 mM Cs	1539.6	1521	0.79804
				Delta	1.09111		BG	16.62
							150 mM Cs	1575.3	1558.68	0.81781
	3		before	Rs1	18.26		BG	18.53
				Rs2	18.344		0.1 mM Gly	1959.3	1940.77	1
				Rs3	17.178		BG	15.69
				MW	17.9273		0,5 mM Cs	95.385	79.695	0.0410636
			after	Rs1	22.146		BG	12.91
				Rs2	21.76		5 mM Cs	283.19	270.28	0.139264
				Rs3	21.428		BG	13.53
				MW	21.778		50 mM Cs	1860.5	1846.97	0.951669
				Delta	1.21479		BG	8.53
							150 mM Cs	2567.4	2558.87	1.31848
	4		before	Rs1	20.185		BG	22.66
				Rs2	19.592		0.1 mM Gly	621.1	598.44	1
				Rs3	19.763		BG	7.54
				MW	19.8467		0,5 mM Cs	60.359	52.819	0.0882611
			after	Rs1	20.757		BG	5.78
				Rs2	20.442		5 mM Cs	170.44	164.66	0.275149
				Rs3	20.713		BG	3.57
				MW	20.6373		50 mM Cs	901.31	897.74	1.50013
				Delta	1.03984		BG	3.45
							150 mM Cs	2103.8	2100.35	3.50971
	6		before	Rs1	17.011		BG	15.35
				Rs2	16.987		0.1 mM Gly	2361	2345.65	1
				Rs3	17.192		BG	5.94
				MW	17.0633		0,5 mM Cs	49.726	43.786	0.0186669
			after	Rs1	19.226		BG	5.67
				Rs2	19.817		5 mM Cs	367.16	361.49	0.154111
				Rs3	21.383		BG	4.89
				MW	20.142		50 mM Cs	2757.9	2753.01	1.17367
				Delta	1.18043		BG	6.18
							150 mM Cs	3110.2	3104.02	1.32331
	7		before	Rs1	22.037		BG	23.72
				Rs2	20.303		0.1 mM Gly	2783.1	2759.38	1
				Rs3	22.837		BG	13.15
				MW	21.7257		0,5 mM Cs	92.571	79.421	0.0287822
			after	Rs1	23.99		BG	12.15
				Rs2	23.406		5 mM Cs	635.02	622.87	0.225728
				Rs3	24.092		BG	15.11
				MW	23.8293		50 mM Cs	2847.6	2832.49	1.0265
				Delta	1.09683		BG	18.44
							150 mM Cs	3599.8	3581.36	1.29789
Elina-15.9.23	2		before	Rs1	29.268		BG	12.49
				Rs2	28.262		0.1 mM Gly	441.59	429.1	1
				Rs3	27.281		BG	14.52
				MW	28.2703		0,5 mM Cs	51.758	37.238	0.0867816
			after	Rs1	30.755		BG	12.9
				Rs2	30.806		5 mM Cs	200.78	187.88	0.437847
				Rs3	30.772		BG	9.24
				MW	30.7777		50 mM Cs	869.1	859.86	2.00387
				Delta	1.08869		BG	11.32
							150 mM Cs	860.35	849.03	1.97863
Elina-20.9.23	3		before	Rs1	23.858		BG	30.05
				Rs2			0.1 mM Gly	1357	1326.95	1
				Rs3			BG	29.85
				MW	23.858		0,5 mM Cs	127.6	97.75	0.0736652
			after	Rs1	24.939		BG	45.17
				Rs2	22.881		5 mM Cs	433.77	388.6	0.292852
				Rs3	24.011		BG	34.27
				MW	23.9437		50 mM Cs	1961.7	1927.43	1.45253
				Delta	1.00359		BG	26.94
							150 mM Cs	2240.9	2213.96	1.66846
Elina-20.9.23	4		before	Rs1	24.98		BG	15.84
				Rs2	24.313		0.1 mM Gly	495.38	479.54	1
				Rs3	25.138		BG	10.95
				MW	24.8103		0,5 mM Cs	82.563	71.613	0.149337
			after	Rs1	29.328		BG	10.57
				Rs2	26.772		5 mM Cs	149.65	139.08	0.290028
				Rs3	28.486		BG	9.18
				MW	28.1953		50 mM Cs	1544.3	1535.12	3.20123
				Delta	1.13644		BG	8.98
							150 mM Cs	1485.5	1476.52	3.07903
Elina-20.9.23	6		before	Rs1	19.927		BG	7.08
				Rs2	19.364		0.1 mM Gly	852.68	845.6	1
				Rs3	19.378		BG	2.86
				MW	19.5563		0,5 mM Cs	82.719	79.859	0.0944406
			after	Rs1	20.563		BG	9.36
				Rs2	21.239		5 mM Cs	204.69	195.33	0.230996
				Rs3	21.178		BG	9.38
				MW	20.9933		50 mM Cs	1340.2	1330.82	1.57382
				Delta	1.07348		BG	15.72
							150 mM Cs	2278.8	2263.08	2.6763
Glycine dose-response
20.06.2024	2		before	Rs1	30.7		BG	14.12
				Rs2	30.1		0.01 µM gly	27.677	13.557	0.00626496
				Rs3	29.6		BG	16.49
				MW	30.1333		1 µM gly	42.533	26.043	0.012035
			after	Rs1	29.6		BG	16.11
				Rs2	28.8		10 µM gly	131.19	115.08	0.0531808
				Rs3	28.1		BG	16.41
				MW	28.8333		100 µM gly	1991.2	1974.79	0.91259
				Delta	0.956858		BG	23.16
							500 µM gly	2187.1	2163.94	1
				Tau (s)	2.336		BG	23.66
							1000 µM gly	2016.5	1992.84	0.920931
	6		before	Rs1	26.5		BG	70.45
				Rs2	26.8		0.01 µM gly	97.731	27.281	0.0142138
				Rs3	26.3		BG	61.94
				MW	26.5333		1 µM gly	95.855	33.915	0.0176702
			after	Rs1	30.4		BG	51.89
				Rs2	25.5		10 µM gly	688.34	636.45	0.3316
				Rs3	33.5		BG	46.67
				MW	29.8		100 µM gly	1966	1919.33	1
				Delta	1.12312		BG	41.5
							500 µM gly	1721.3	1679.8	0.875201
				Tau (s)	1.97		BG	58.36
							1000 µM gly	1693.5	1635.14	0.851933
	10		before	Rs1	27.5		BG	28.9
				Rs2	28.3		0.01 µM gly	54.573	25.673	0.0175306
				Rs3	28.5		BG	26.9
				MW	28.1		1 µM gly	52.384	25.484	0.0174015
			after	Rs1	31.4		BG	25.23
				Rs2	30.9		10 µM gly	50.976	25.746	0.0175804
				Rs3	30		BG	25.43
				MW	30.7667		100 µM gly	1489.9	1464.47	1
				Delta	1.0949		BG	32.9
							500 µM gly	1011.4	978.5	0.66816
				Tau (s)	2.299		BG	27.68
							1000 µM gly	907.88	880.2	0.601037
27.06.2025	21		before	Rs1	28.3		BG	9.6
				Rs2	29.8		0.01 µM gly	22.048	12.448	0.00924581
				Rs3	32.1		BG	8.95
				MW	30.0667		1 µM gly	69.115	60.165	0.0446878
			after	Rs1	27.1		BG	8.56
				Rs2	30.6		10 µM gly	34.4	25.84	0.0191928
				Rs3	31.6		BG	23.29
				MW	29.7667		100 µM gly	1261.9	1238.61	0.919983
				Delta	0.990022		BG	49.05
							500 µM gly	1251.3	1202.25	0.892977
				Tau (s)	2.882		BG	48.36
							1000 µM gly	1394.7	1346.34	1
	23		before	Rs1			BG	12.67
				Rs2			0.01 µM gly	30.805	18.135	0.0159312
				Rs3			BG	13
				MW	#DIV/0!		1 µM gly	30.648	17.648	0.0155034
			after	Rs1			BG	11.98
				Rs2			10 µM gly	155.9	143.92	0.126431
				Rs3			BG	14.21
				MW	#DIV/0!		100 µM gly	1021.1	1006.89	0.884533
				Delta	#DIV/0!		BG	20.57
							500 µM gly	832.51	811.94	0.713273
				Tau (s)	1.089		BG	21.77
							1000 µM gly	1160.1	1138.33	1

## Sheet: D141K
Date	Series			Resistance					Patch Data
							Conditon		[pA]	Normalized
12.7.24	4		before	Rs1	24.536		BG	27.16
				Rs2	24.476		0.1 mM Gly	1992.3	1965.14	1
				Rs3	23.544		BG	14.72
				MW	24.1853		0,5 mM Cs	66.613	51.893	0.0264068
			after	Rs1	29.409		BG	14.07
				Rs2	28.979		5 mM Cs	226.27	212.2	0.107982
				Rs3	29.48		BG	17.34
				MW	29.2893		50 mM Cs	2312.4	2295.06	1.16789
				Delta	1.21104		BG	14.85
							150 mM Cs	2409.5	2394.65	1.21856
	5		before	Rs1	25.272		BG	18.94
				Rs2	26.326		0.1 mM Gly	1171.5	1152.56	1
				Rs3	25.675		BG	15.32
				MW	25.7577		0,5 mM Cs	49.413	34.093	0.0295802
			after	Rs1	31.346		BG	16.8
				Rs2	32.235		5 mM Cs	101.48	84.68	0.0734712
				Rs3	32.653		BG	10.76
				MW	32.078		50 mM Cs	1002	991.24	0.860033
				Delta	1.24538		BG	10.92
							150 mM Cs	1380.1	1369.18	1.18795
	6		before	Rs1	28.55		BG	61.64
				Rs2	29.694		0.1 mM Gly	1496.5	1434.86	1
				Rs3	29.478		BG	85.14
				MW	29.2407		0,5 mM Cs	114.15	29.01	0.020218
			after	Rs1	23.955		BG	67.55
				Rs2	24.609		5 mM Cs	424.39	356.84	0.248693
				Rs3	24.232		BG	44.96
				MW	24.2653		50 mM Cs	2248.8	2203.84	1.53593
				Delta	0.829849		BG	32.89
							150 mM Cs	2457.8	2424.91	1.69
	7		before	Rs1	23.929		BG	13.49
				Rs2	23.566		0.1 mM Gly	2896.4	2882.91	1
				Rs3	24.792		BG	11.42
				MW	24.0957		0,5 mM Cs	63.173	51.753	0.0179517
			after	Rs1	21.717		BG	9.36
				Rs2	22.269		5 mM Cs	417.82	408.46	0.141683
				Rs3	21.683		BG	7.68
				MW	21.8897		50 mM Cs	4172.1	4164.42	1.44452
				Delta	0.908448		BG	5.48
							150 mM Cs	4509.5	4504.02	1.56232
	12		before	Rs1	20.181		BG	679.06
				Rs2	19.545		0.1 mM Gly	1142.9	463.84	1
				Rs3	19.682		BG	633.21
				MW	19.8027		0,5 mM Cs	668.95	35.74	0.0770524
			after	Rs1	22.339	an 150	BG	624.07
				Rs2	22.94		5 mM Cs	924.77	300.7	0.648284
				Rs3	22.472		BG	602.85
				MW	22.5837		50 mM Cs	1834.2	1231.35	2.65469
				Delta	1.14044		BG	581.05
							150 mM Cs	2159.6	1578.55	3.40322
17.7.24	3		before	Rs1	20.856		BG	1.86
				Rs2	19.835		0.1 mM Gly	824.22	822.36	1
				Rs3	20.382		BG	1.74
				MW	20.3577		0,5 mM Cs	24.55	22.81	0.0277372
			after	Rs1	23.607		BG	1.92
				Rs2	24.48		5 mM Cs	108.68	106.76	0.129821
				Rs3	23.933		BG	1.49
				MW	24.0067		50 mM Cs	504.76	503.27	0.611983
				Delta	1.17924		BG	0.86
							150 mM Cs	1324.9	1324.04	1.61005
	4		before	Rs1	18.299		BG	8.47
				Rs2	18.507		0.1 mM Gly	645.18	636.71	1
				Rs3	19.453		BG	5.82
				MW	18.753		0,5 mM Cs	42.533	36.713	0.0576605
			after	Rs1	22.371		BG	2.59
				Rs2	23.232		5 mM Cs	218.14	215.55	0.338537
				Rs3	22.987		BG	3.45
				MW	22.8633		50 mM Cs	2061.8	2058.35	3.23279
				Delta	1.21918		BG	2.53
							150 mM Cs	2042.8	2040.27	3.20439
19.7.24	6		before	Rs1	21.769		BG	10.45
				Rs2	21.509		0.1 mM Gly	2635.1	2624.65	1
				Rs3	21.57		BG	14.01
				MW	21.616		0,5 mM Cs	54.573	40.563	0.0154546
			after	Rs1	32.247		BG	10.45
				Rs2	12.978		5 mM Cs	300.54	290.09	0.110525
				Rs3	32.451		BG	10.48
				MW	25.892		50 mM Cs	2053.9	2043.42	0.77855
				Delta	1.19782		BG	7.8
							150 mM Cs	2487.1	2479.3	0.944621
	7		before	Rs1	32.069		BG	17.03
				Rs2	31.997		0.1 mM Gly	1054.1	1037.07	1
				Rs3	32.126		BG	6.34
				MW	32.064		0,5 mM Cs	27.208	20.868	0.0201221
			after	Rs1	32.439		BG	4.94
				Rs2	35.045		5 mM Cs	97.731	92.791	0.0894742
				Rs3	32.446		BG	1.55
				MW	33.31		50 mM Cs	737.75	736.2	0.709885
				Delta	1.03886		BG	2.99
							150 mM Cs	1078.3	1075.31	1.03687
	9		before	Rs1	24.258		BG	3.81
				Rs2	22.113		0.1 mM Gly	313.21	309.4	1
				Rs3	22.847		BG	2.92
				MW	23.0727		0,5 mM Cs	37.06	34.14	0.110343
			after	Rs1	27.82		BG	2.92
				Rs2	28.993		5 mM Cs	94.2191	91.2991	0.295084
				Rs3	27.675		BG	2.78
				MW	28.1627		50 mM Cs	615.16	612.38	1.97925
				Delta	1.22061		BG	3.15
							150 mM Cs	1332.1	1328.95	4.29525
	10		before	Rs1	28.981		BG	8.07
				Rs2	29.306		0.1 mM Gly	1047.5	1039.43	1
				Rs3	28.923		BG	4.61
				MW	29.07		0,5 mM Cs	34.714	30.104	0.028962
			after	Rs1	30.112		BG	3.46
				Rs2	30.612		5 mM Cs	172.32	168.86	0.162454
				Rs3	29.841		BG	2.46
				MW	30.1883		50 mM Cs	717.74	715.28	0.688146
				Delta	1.03847		BG	2.5
							150 mM Cs	1237.8	1235.3	1.18844
Glycine dose-response
20.06.2025	20		before	Rs1	33.2		BG	36.45
				Rs2	35.8		0.01 µM gly	50.038	13.588	0.00732546
				Rs3	34.4		BG	52.09
				MW	34.4667		1 µM gly	77.872	25.782	0.0138994
			after	Rs1	36		BG	64.09
				Rs2	38.9		10 µM gly	83.97	19.88	0.0107176
				Rs3	34.9		BG	65.87
				MW	36.6		100 µM gly	1542.6	1476.73	0.796124
				Delta	1.0619		BG	78.78
							500 µM gly	1604.7	1525.92	0.822643
				Tau (s)	2.032		BG	46.9
							1000 µM gly	1901.8	1854.9	1
	22		before	Rs1	28.9		BG	7.63
				Rs2	29.2		0.01 µM gly	27.208	19.578	0.0139771
				Rs3	30.8		BG	7.71
				MW	29.6333		1 µM gly	66.301	58.591	0.0418292
			after	Rs1	33		BG	9.82
				Rs2	39.9		10 µM gly	93.978	84.158	0.060082
				Rs3	34.4		BG	9.88
				MW	35.7667		100 µM gly	1410.6	1400.72	1
				Delta	1.20697		BG	10.9
							500 µM gly	1353.4	1342.5	0.958436
				Tau (s)	2.712		BG	11.36
							1000 µM gly	1400.4	1389.04	0.991661
	24		before	Rs1	22.6		BG	40.59
				Rs2	23.4		0.01 µM gly	72.399	31.809	0.0239149
				Rs3	23.8		BG	53.3
				MW	23.2667		1 µM gly	70.835	17.535	0.0131833
			after	Rs1	27.8		BG	53.02
				Rs2	27.1		10 µM gly	84.596	31.576	0.0237397
				Rs3	25.5		BG	53.95
				MW	26.8		100 µM gly	844.24	790.29	0.594163
				Delta	1.15186		BG	57.94
							500 µM gly	663.16	605.22	0.455022
				Tau (s)	1.163		BG	56.01
							1000 µM gly	1386.1	1330.09	1
	26		before	Rs1	20.8		BG	28.06
				Rs2	20.8		0.01 µM gly	47.693	19.633	0.0149101
				Rs3	19.5		BG	24.4
				MW	20.3667		1 µM gly	44.409	20.009	0.0151956
			after	Rs1	21.1		BG	24.31
				Rs2	26.2		10 µM gly	72.243	47.933	0.0364022
				Rs3	27.2		BG	24
				MW	24.8333		100 µM gly	1161.5	1137.5	0.863863
				Delta	1.21931		BG	24.44
							500 µM gly	1341.2	1316.76	1
				Tau (s)	2.022		BG	25.73
							1000 µM gly	1078.9	1053.17	0.799819
	newfile 1		before	Rs1	30.8		BG	31.29
				Rs2	30.8		0.01 µM gly	42.533	11.243	0.00637741
				Rs3	30.6		BG	56.95
				MW	30.7333		1 µM gly	77.559	20.609	0.0116901
			after	Rs1	24.6		BG	40.43
				Rs2	27.5		10 µM gly	69.428	28.998	0.0164487
				Rs3	27.4		BG	37.36
				MW	26.5		100 µM gly	1800.3	1762.94	1
				Delta	0.862256		BG	38.87
							500 µM gly	1649.9	1611.03	0.913831
				Tau (s)	1.144		BG	41.39
							1000 µM gly	1535.2	1493.81	0.84734

## Sheet: E192A
Date	Series			Resistance					Patch Data
							Conditon		[pA]	Normalized
24.7.24	1		before	Rs1	28.699		BG	3.62
				Rs2	28.805		0.1 mM Gly	951.04	947.42	1
				Rs3	28.691		BG	2.9
				MW	28.7317		0,5 mM Cs	37.685	34.785	0.0367155
			after	Rs1	32.149		BG	1.35
				Rs2	31.057		5 mM Cs	121.34	119.99	0.126649
				Rs3	33.018		BG	0.76
				MW	32.0747		50 mM Cs	389.05	388.29	0.409839
				Delta	1.11635		BG	0.82
							150 mM Cs	250.03	249.21	0.263041
	2		before	Rs1	25.635		BG	43.34
				Rs2	25.523		0.1 mM Gly	3258	3214.66	1
				Rs3			BG	29.62
				MW	25.579		0,5 mM Cs	394.36	364.74	0.113461
			after	Rs1	22.401		BG	24.51
				Rs2	21.008		5 mM Cs	722.58	698.07	0.217152
				Rs3	20.859		BG	20.53
				MW	21.4227		50 mM Cs	1777.1	1756.57	0.546425
				Delta	0.83751		BG	17.77
							150 mM Cs	1734.9	1717.13	0.534156
	3			RSv	22.0977		BG	12.73			1972.5	0.613595
				RSn	26.3675		150 mM Cs	2240.6	2227.87	0.693034
				max delta	1.23082
	4		before	Rs1	14.963		BG	21.58
				Rs2	14.857		0.1 mM Gly	1965.7	1944.12	1
				Rs3	14.843		BG	13.33
				MW	14.8877		0,5 mM Cs	67.864	54.534	0.0280507
			after	Rs1	18.04		BG	12.41
				Rs2	18.399		5 mM Cs	457.38	444.97	0.22888
				Rs3	17.721		BG	10.35
				MW	18.0533		50 mM Cs	2155.6	2145.25	1.10346
				Delta	1.21264		BG	8.1
							150 mM Cs	2135.5	2127.4	1.09427
	5		before	Rs1	23.216		BG	8.22
				Rs2	22.416		0.1 mM Gly	931.65	923.43	1
				Rs3	23.991		BG	8.81
				MW	23.2077		0,5 mM Cs	67.552	58.742	0.0636128
			after	Rs1	25.865		BG	7.84
				Rs2	27.59		5 mM Cs	305.7	297.86	0.322558
				Rs3	26.878		BG	7.6
				MW	26.7777		50 mM Cs	1550.2	1542.6	1.67051
				Delta	1.15383		BG	7.21
							150 mM Cs	1348	1340.79	1.45197
											2. Gly
	6		before	Rs1	28.083		BG	4.03			4.13
				Rs2	25.853		0.1 mM Gly	178.42	317.415	1	464.57
				Rs3	27.527		BG	3.15
				MW	27.1543		0,5 mM Cs	45.504	42.354	0.133434
			after	Rs1	22.894		BG	3.94
				Rs2	22.679		5 mM Cs	129.94	126	0.396957
				Rs3	22.727		BG	3.83
				MW	22.7667		50 mM Cs	622.19	618.36	1.94811
				Delta	0.838417		BG	3.82
							150 mM Cs	1607.5	1603.68	5.05231
	Datei 2- s3		before	Rs1	16.286		BG	5.46
				Rs2	16.635		0.1 mM Gly	903.5	898.04	1
				Rs3	16.668		BG	10.79
				MW	16.5297		0,5 mM Cs	141.67	130.88	0.14574
			after	Rs1	18.918		BG	5.35
				Rs2	19.742		5 mM Cs	123.53	118.18	0.131598
				Rs3	20.072		BG	3.48
				MW	19.5773		50 mM Cs	1125.2	1121.72	1.24908
				Delta	1.18438		BG	2.97
							150 mM Cs	2038.7	2035.73	2.26686
					s2	s3					2. Gly in s3
31.7.24	2 + 3		before	Rs1	23.349	22.103	BG	8.78			5.62
				Rs2	24.189	21.117	0.1 mM Gly	1398.1	1559.6	1	1735.5
				Rs3	25.929	21.564	BG	6.4
				MW	24.489	21.5947	0,5 mM Cs	68.021	61.621	0.0395108
			after	Rs1	21.136	21.584	BG	5.17
				Rs2	21.069	21.4	5 mM Cs	391.08	385.91	0.247442
				Rs3	21.136	21.274	BG	4.81
				MW	21.1137	21.4193	50 mM Cs	1337.1	1332.29	0.854251
				Delta	0.862169	0.874651	BG	5.44
							150 mM Cs	2919.9	2914.46	1.86872
	5		before	Rs1	21.979		BG	3.68
				Rs2	22.79		0.1 mM Gly	580.44	576.76	1
				Rs3	21.453		BG	2.12
				MW	22.074		0,5 mM Cs	29.867	27.747	0.0481084
			after	Rs1	20.507		BG	1.77
				Rs2	22.815		5 mM Cs	107.89	106.12	0.183993
				Rs3	23.711		BG	1.77
				MW	22.3443		50 mM Cs	580.29	578.52	1.00305
				Delta	1.01225		BG	2.05
							150 mM Cs	1457.7	1455.65	2.52384
	6		before	Rs1	24.569		BG	6.12
				Rs2	25.205		0.1 mM Gly	327.13	321.01	1
				Rs3	25.327		BG	3.25
				MW	25.0337		0,5 mM Cs	35.027	31.777	0.0989907
			after	Rs1	20.822		BG	2.81
				Rs2	22.133		5 mM Cs	118.22	115.41	0.359522
				Rs3	23.856		BG	2.68
				MW	22.2703		50 mM Cs	577.47	574.79	1.79057
				Delta	0.889615		BG	2.5
							150 mM Cs	1190.9	1188.4	3.70207
	Datei 2 - s2		before	Rs1	19.81		BG	5.57
				Rs2	18.863		0.1 mM Gly	679.58	674.01	1
				Rs3	18.311		BG	6.35
				MW	18.9947		0,5 mM Cs	40.5	34.15	0.0506669
			after	Rs1	22.091		BG	6.2
				Rs2	22.105		5 mM Cs	156.37	150.17	0.222801
				Rs3	21.909		BG	6.4
				MW	22.035		50 mM Cs	2288.2	2281.8	3.38541
				Delta	1.16006		BG	8.19
							150 mM Cs	2755.5	2747.31	4.07607
Elina-22.11.23	Datei2_s3		before	Rs1	27.773		BG	127.81
				Rs2			0.1 mM Gly	1253	1125.19	1
				Rs3			BG	47.59
				MW	27.773		0,5 mM Cs	229.24	181.65	0.161439
			after	Rs1	27.703		BG	44.22
				Rs2	27.609		5 mM Cs	893.65	849.43	0.754921
				Rs3	29.06		BG	24.3
				MW	28.124		50 mM Cs	2597	2572.7	2.28646
				Delta	1.01264		BG	16.8
							150 mM Cs	2670.9	2654.1	2.3588
Glycine dose-response
25.06.2025	1		before	Rs1	27.9		BG	13.39
				Rs2	29.9		0.01 µM gly	27.622	14.232	0.011682
				Rs3	30.7		BG	11.39
				MW	29.5		1 µM gly	25.645	14.255	0.0117009
			after	Rs1	25		BG	15.49
				Rs2	26.5		10 µM gly	55.511	40.021	0.0328504
				Rs3	25.8		BG	18.51
				MW	25.7667		100 µM gly	912.73	894.22	0.734002
				Delta	0.873446		BG	17.27
							500 µM gly	966.68	949.41	0.779304
				Tau (s)	1.415		BG	20.32
							1000 µM gly	1238.6	1218.28	1
	5		before	Rs1	29.4		BG	5.95
				Rs2	30.4		0.01 µM gly	90.538	84.588	0.094239
				Rs3	32.6		BG	5.23
				MW	30.8		1 µM gly	28.459	23.229	0.0258793
			after	Rs1	29		BG	5.52
				Rs2	37		10 µM gly	84.283	78.763	0.0877494
				Rs3	35.7		BG	12.19
				MW	33.9		100 µM gly	895.53	883.34	0.984124
				Delta	1.10065		BG	15.92
							500 µM gly	913.51	897.59	1
				Tau (s)	1.142		BG	28.19
							1000 µM gly	650.65	622.46	0.693479
	8		before	Rs1	25.1		BG	21.73
				Rs2	25.9		0.01 µM gly	38.311	16.581	0.0152757
				Rs3	26.3		BG	23.18
				MW	25.7667		1 µM gly	44.096	20.916	0.0192694
			after	Rs1	29.9		BG	22.7
				Rs2	29.5		10 µM gly	173.57	150.87	0.138993
				Rs3	27.8		BG	17.45
				MW	29.0667		100 µM gly	1102.9	1085.45	1
				Delta	1.12807		BG	19.26
							500 µM gly	1013.6	994.34	0.916062
				Tau (s)	1.5		BG	18.85
							1000 µM gly	1075.2	1056.35	0.973191
	10		before	Rs1	18.7		BG	19.32
				Rs2	17.8		0.01 µM gly	55.668	36.348	0.0151312
				Rs3	18.2		BG	20.24
				MW	18.2333		1 µM gly	62.704	42.464	0.0176772
			after	Rs1	18.6		BG	25.86
				Rs2	18.8		10 µM gly	285.06	259.2	0.107902
				Rs3	18.6		BG	25.17
				MW	18.6667		100 µM gly	1907.7	1882.53	0.783672
				Delta	1.02377		BG	24.43
							500 µM gly	2336.8	2312.37	0.962609
				Tau (s)	1.912		BG	31.21
							1000 µM gly	2433.4	2402.19	1
	12		before	Rs1	19.4		BG	50.51
				Rs2	18.6		0.01 µM gly	88.818	38.308	0.0394176
				Rs3	18.8		BG	59.16
				MW	18.9333		1 µM gly	100.08	40.92	0.0421053
			after	Rs1	20.8		BG	53.55
				Rs2	20.4		10 µM gly	301.32	247.77	0.254947
				Rs3	20.3		BG	59.55
				MW	20.5		100 µM gly	1031.4	971.85	1
				Delta	1.08275		BG	67.06
							500 µM gly	904.6	837.54	0.8618
				Tau (s)	1.47		BG	51.89
							1000 µM gly	979.03	927.14	0.953995
	14		before	Rs1	27.2		BG	27.56
				Rs2	27.4		0.01 µM gly	54.886	27.326	0.0271744
				Rs3	27.3		BG	22.23
				MW	27.3		1 µM gly	62.861	40.631	0.0404055
			after	Rs1	28.6		BG	25.37
				Rs2	29.1		10 µM gly	166.38	141.01	0.140228
				Rs3	25.1		BG	19.62
				MW	27.6		100 µM gly	1025.2	1005.58	1
				Delta	1.01099		BG	25.75
							500 µM gly	842.68	816.93	0.812397
				Tau (s)	2.054		BG	27.55
							1000 µM gly	955.11	927.56	0.922413

## Sheet: E192K
Date	Series			Resistance					Patch Data
							Conditon		[pA]	Normalized
29.01.2025	3		before	Rs1	32.7		BG	6.54
				Rs2	33.1		0.1 mM Gly	1094.6	1088.06	1
				Rs3	34.1		BG	5.67
				MW	33.3		0,5 mM Cs	8.46	2.79	0.0025642
			after	Rs1	42		BG	24.34
				Rs2	41.3		5 mM Cs	14.777	-9.563	-0.00878904
				Rs3	41.2		BG	9.56
				MW	41.5		50 mM Cs	447.53	437.97	0.402524
				Delta	1.24625		BG	16.34
							150 mM Cs	483.81	467.47	0.429636
	4		before	Rs1	25.7		BG	20.51
				Rs2	24.9		0.1 mM Gly	1200.6	1180.09	1
				Rs3	23.4		BG	14.65
				MW	24.6667		0,5 mM Cs	117.59	102.94	0.0872306
			after	Rs1	27.9		BG	10.8
				Rs2	29.1		5 mM Cs	328.85	318.05	0.269513
				Rs3	27.3		BG	9.77
				MW	28.1		50 mM Cs	835.17	825.4	0.699438
				Delta	1.13919		BG	12.15
							150 mM Cs	1215.5	1203.35	1.01971
	13		before	Rs1	34.8		BG	240.24
				Rs2	34.4		0.1 mM Gly	1329.5	1089.26	1
				Rs3	35.9		BG	285.59
				MW	35.0333		0,5 mM Cs	429.55	143.96	0.132163
			after	Rs1	36.7		BG	271.35
				Rs2	39.6		5 mM Cs	657.22	385.87	0.35425
				Rs3	31.1		BG	270.74
				MW	35.8		50 mM Cs	1512.1	1241.36	1.13964
				Delta	1.02188		BG	269.36
							150 mM Cs	1496.1	1226.74	1.12621
30.01.2025	5		before	Rs1	37.3		BG	158.2
				Rs2	36.7		0.1 mM Gly	935.87	777.67	1
				Rs3	35.9		BG	135.11
				MW	36.6333		0,5 mM Cs	206.1	70.99	0.0912855
			after	Rs1	38.6		BG	127.14
				Rs2	39.1		5 mM Cs	382.64	255.5	0.328546
				Rs3	39		BG	119.65
				MW	38.9		50 mM Cs	927.74	808.09	1.03912
				Delta	1.06187		BG	109.08
							150 mM Cs	1366.5	1257.42	1.61691
	7		before	Rs1	28.4		BG	3.57
				Rs2	27.1		0.1 mM Gly	722.9	719.33	1
				Rs3	27.8		BG	8.04
				MW	27.7667		0,5 mM Cs	51.915	43.875	0.0609943
			after	Rs1	35.8		BG	2.98
				Rs2	35.1		5 mM Cs	149.8	146.82	0.204107
				Rs3	32.8		BG	1.66
				MW	34.5667		50 mM Cs	605.46	603.8	0.839392
				Delta	1.2449		BG	1.81
							150 mM Cs	1179.2	1177.39	1.63679
	10		before	Rs1	32.1		BG	206.73
				Rs2	33.4		0.1 mM Gly	1241.7	1034.97	1
				Rs3	32.9		BG	138.38
				MW	32.8		0,5 mM Cs	246.28	107.9	0.104254
			after	Rs1	29.6		BG	107.35
				Rs2	29.8		5 mM Cs	331.97	224.62	0.21703
				Rs3	28.3		BG	135.39
				MW	29.2333		50 mM Cs	1236.1	1100.71	1.06352
				Delta	0.89126		BG	170.56
							150 mM Cs	1700.2	1529.64	1.47796
	12		before	Rs1	24.5		BG	6.68
				Rs2	23.9		0.1 mM Gly	1035	1028.32	1
				Rs3	23.7		BG	2.97
				MW	24.0333		0,5 mM Cs	70.366	67.396	0.0655399
			after	Rs1	28.6		BG	2.14
				Rs2	29.5		5 mM Cs	338.38	336.24	0.32698
				Rs3	30.3		BG	2.25
				MW	29.4667		50 mM Cs	1376.5	1374.25	1.3364
				Delta	1.22607		BG	1.78
							150 mM Cs	1970.4	1968.62	1.9144
	13		before	Rs1	28.4		BG	15.87
				Rs2	28.5		0.1 mM Gly	919.3	903.43	1
				Rs3	30.3		BG	12.23
				MW	29.0667		0,5 mM Cs	78.81	66.58	0.0736969
			after	Rs1	33.1		BG	10.47
				Rs2	34.2		5 mM Cs	263.48	253.01	0.280055
				Rs3	33.4		BG	9.47
				MW	33.5667		50 mM Cs	1248.3	1238.83	1.37125
				Delta	1.15482		BG	9.36
							150 mM Cs	1525.5	1516.14	1.6782
05.02.2025	7		before	Rs1	33.2		BG	54.51
				Rs2	31.7		0.1 mM Gly	1090.2	1035.69	1
				Rs3	33.5		BG	71.17
				MW	32.8		0,5 mM Cs	197.96	126.79	0.122421
			after	Rs1	38.9		BG	63.63
				Rs2	40		5 mM Cs	351.99	288.36	0.278423
				Rs3	39.2		BG	49.68
				MW	39.3667		50 mM Cs	608.43	558.75	0.539495
				Delta	1.2002		BG	53.24
							150 mM Cs	538.22	484.98	0.468268
	13		before	Rs1	19.7		BG	24.04
				Rs2	24		0.1 mM Gly	1800.8	1776.76	1
				Rs3	20.8		BG	19.1
				MW	21.5		0,5 mM Cs	85.691	66.591	0.0374789
			after	Rs1	23.1		BG	12.9
				Rs2	22.4		5 mM Cs	501.01	488.11	0.274719
				Rs3	23.5		BG	10.89
				MW	23		50 mM Cs	1903	1892.11	1.06492
				Delta	1.06977		BG	14.26
							150 mM Cs	1743.5	1729.24	0.973255
	14		before	Rs1	31.5		BG	403.35
				Rs2	30.1		0.1 mM Gly	1549.8	1146.45	1
				Rs3	31.8		BG	333.93
				MW	31.1333		0,5 mM Cs	369.19	35.26	0.0307558
			after	Rs1	38.7		BG	286.43
				Rs2	33		5 mM Cs	479.9	193.47	0.168756
				Rs3	42.5		BG	269.99
				MW	38.0667		50 mM Cs	1054.4	784.41	0.684208
				Delta	1.2227		BG	257.51
							150 mM Cs	830.95	573.44	0.500188
31.01.2025	1		before	Rs1	29.9		BG	151.02
				Rs2	34.6		0.1 mM Gly	2073.6	1922.58	1
				Rs3	33.4		BG	85.88
				MW	32.6333		0,5 mM Cs	531.66	445.78	0.231866
			after	Rs1	42.2		BG	65.39
				Rs2	37.8		5 mM Cs	1752.6	1687.21	0.877576
				Rs3	38.1		BG	44.9
				MW	39.3667		50 mM Cs	1725.4	1680.5	0.874086
				Delta	1.20633		BG	40.25
							150 mM Cs	1497.1	1456.85	0.757758
	2		before	Rs1	21.1		BG	21.26
				Rs2	21.7		0.1 mM Gly	2507.9	2486.64	1
				Rs3	21.4		BG	22.9
				MW	21.4		0,5 mM Cs	165.28	142.38	0.057258
			after	Rs1	22.6		BG	17.68
				Rs2	23.5		5 mM Cs	567.47	549.79	0.221098
				Rs3	22.3		BG	22.5
				MW	22.8		50 mM Cs	2093	2070.5	0.83265
				Delta	1.06542		BG	13.68
							150 mM Cs	3584.5	3570.82	1.436
	3		before	Rs1	22.7		BG	63.4
				Rs2	24.2		0.1 mM Gly	2426.1	2362.7	1
				Rs3	24.2		BG	124.91
				MW	23.7		0,5 mM Cs	259.73	134.82	0.0570618
			after	Rs1	25.3		BG	136.59
				Rs2	26.3		5 mM Cs	710.07	573.48	0.242722
				Rs3	25.8		BG	116.79
				MW	25.8		50 mM Cs	3308	3191.21	1.35066
				Delta	1.08861		BG	116.44
							150 mM Cs	3797.6	3681.16	1.55803
	5		before	Rs1	26.7		BG	32.37
				Rs2	30.9		0.1 mM Gly	1213.1	1180.73	1
				Rs3	25.1		BG	31.18
				MW	27.5667		0,5 mM Cs	124.63	93.45	0.079146
			after	Rs1	30.9		BG	28.91
				Rs2	32.7		5 mM Cs	327.91	299	0.253233
				Rs3	25.1		BG	24.72
				MW	29.5667		50 mM Cs	1443.6	1418.88	1.2017
				Delta	1.07255		BG	25.5
							150 mM Cs	1904.6	1879.1	1.59147
	6		before	Rs1	22.7		BG	23.54
				Rs2	24.7		0.1 mM Gly	2585.4	2561.86	1
				Rs3	22.6		BG	20.74
				MW	23.3333		0,5 mM Cs	218.76	198.02	0.0772954
			after	Rs1	23.2		BG	27.32
				Rs2	27.8		5 mM Cs	1468	1440.68	0.562357
				Rs3	30.5		BG	27.48
				MW	27.1667		50 mM Cs	3135.8	3108.32	1.21331
				Delta	1.16429		BG	27.27
							150 mM Cs	3666.1	3638.83	1.42039
	7		before	Rs1	22.2		BG	19.83
				Rs2	23.8		0.1 mM Gly	1495.2	1475.37	1
				Rs3	22.5		BG	18.35
				MW	22.8333		0,5 mM Cs	125.88	107.53	0.0728834
			after	Rs1	28.7		BG	19.34
				Rs2	27.5		5 mM Cs	1190.6	1171.26	0.793875
				Rs3	27.1		BG	19.23
				MW	27.7667		50 mM Cs	2630.8	2611.57	1.77011
				Delta	1.21606		BG	20.35
							150 mM Cs	2571.5	2551.15	1.72916
12.03.2025	4		before	Rs1	27.1		BG	170.58
				Rs2	24		0.1 mM Gly	2933.5	2762.92	1
				Rs3	22.4		BG	215.8
				MW	24.5		0,5 mM Cs	1032.5	816.7	0.295593
			after	Rs1	21.7		BG	103.55
				Rs2	26.9		5 mM Cs	1377.3	1273.75	0.461016
				Rs3	23.8		BG	104.66
				MW	24.1333		50 mM Cs	2815.3	2710.64	0.981078
				Delta	0.985034		BG	102.54
							150 mM Cs	3285.9	3183.36	1.15217
	6		before	Rs1	28.7		BG	83.67
				Rs2	31.1		0.1 mM Gly	2486.7	2403.03	1
				Rs3	32		BG	151.63
				MW	30.6		0,5 mM Cs	434.86	283.23	0.117864
			after	Rs1	34.1		BG	92.37
				Rs2	34.4		5 mM Cs	910.38	818.01	0.340408
				Rs3	40.6		BG	78.09
				MW	36.3667		50 mM Cs	1248	1169.91	0.486848
				Delta	1.18845		BG	65.02
							150 mM Cs	1208.7	1143.68	0.475932
	10		before	Rs1	27.9		BG	7.3
				Rs2	28.3		0.1 mM Gly	1656.9	1649.6	1
				Rs3	25.2		BG	10.19
				MW	27.1333		0,5 mM Cs	88.192	78.002	0.0472854
			after	Rs1	31.5		BG	7.7
				Rs2	31.1		5 mM Cs	403.28	395.58	0.239804
				Rs3	31.7		BG	7.16
				MW	31.4333		50 mM Cs	1333.7	1326.54	0.804159
				Delta	1.15848		BG	5.79
							150 mM Cs	1879.2	1873.41	1.13568
	11		before	Rs1	35		BG	26.09
				Rs2	34.9		0.1 mM Gly	1162	1135.91	1
				Rs3	40.6		BG	16.48
				MW	36.8333		0,5 mM Cs	38.623	22.143	0.0194936
			after	Rs1	31		BG	7.97
				Rs2	31.1		5 mM Cs	114.62	106.65	0.0938895
				Rs3	30.8		BG	4.59
				MW	30.9667		50 mM Cs	685.68	681.09	0.599599
				Delta	0.840724		BG	2.86
							150 mM Cs	809.06	806.2	0.709739
	12		before	Rs1	31.7		BG	4.82
				Rs2	31.4		0.1 mM Gly	1195.1	1190.28	1
				Rs3	31.9		BG	13.2
				MW	31.6667		0,5 mM Cs	61.766	48.566	0.0408022
			after	Rs1	37.7		BG	5.67
				Rs2	39.5		5 mM Cs	356.21	350.54	0.294502
				Rs3	38.3		BG	5.58
				MW	38.5		50 mM Cs	1023.1	1017.52	0.854858
				Delta	1.21579		BG	4.97
							150 mM Cs	1234.4	1229.43	1.03289
Glycine dose-response
27.06.25	1		before	Rs1	32.4		BG	145
				Rs2			0.01 µM gly	216.1	71.1	0.0335235
				Rs3			BG	145.11
				MW	32.4		1 µM gly	255.98	110.87	0.052275
			after	Rs1	32.4		BG	146.8
				Rs2	35.2		10 µM gly	344.33	197.53	0.093135
				Rs3	31.4		BG	170.22
				MW	33		100 µM gly	1761.3	1591.08	0.750191
				Delta	1.01852		BG	170.5
							500 µM gly	2291.4	2120.9	1
				Tau (s)	7.801		BG	167.48
							1000 µM gly	2131.2	1963.72	0.92589
	3		before	Rs1	32.1		BG	59.02
				Rs2	29		0.01 µM gly	89.6	30.58	0.0310117
				Rs3	33.6		BG	40.94
				MW	31.5667		1 µM gly	75.37	34.43	0.034916
			after	Rs1	29.1		BG	37.86
				Rs2	23.2		10 µM gly	583.57	545.71	0.553414
				Rs3			BG	44.72
				MW	26.15		100 µM gly	1030.8	986.08	1
				Delta	0.828405		BG	55.26
							500 µM gly	852.53	797.27	0.808525
				Tau (s)	4.09		BG	58.05
							1000 µM gly	721.02	662.97	0.672329
	8		before	Rs1	22.9		BG	85.01
				Rs2	23.7		0.01 µM gly	113.06	28.05	0.0161597
				Rs3	26.8		BG	72.64
				MW	24.4667		1 µM gly	111.65	39.01	0.0224738
			after	Rs1	29.6		BG	62.68
				Rs2	29		10 µM gly	151.68	89	0.0512732
				Rs3	28.3		BG	48.1
				MW	28.9667		100 µM gly	1783.9	1735.8	1
				Delta	1.18392		BG	38.66
							500 µM gly	1200.3	1161.64	0.669225
				Tau (s)	2.685		BG	32.47
							1000 µM gly	1514.6	1482.13	0.85386
	12		before	Rs1	35.4		BG	28.06
				Rs2	34.7		0.01 µM gly	51.133	23.073	0.0218793
				Rs3	34.2		BG	27.54
				MW	34.7667		1 µM gly	60.984	33.444	0.0317137
			after	Rs1	34.4		BG	26.75
				Rs2	38.2		10 µM gly	529.94	503.19	0.477156
				Rs3	37.2		BG	30.44
				MW	36.6		100 µM gly	1085	1054.56	1
				Delta	1.05273		BG	34.51
							500 µM gly	933.68	899.17	0.852649
				Tau (s)	2.357		BG	39.02
							1000 µM gly	945.88	906.86	0.859942
	15		before	Rs1	24.1		BG	11.39
				Rs2	23.3		0.01 µM gly	36.278	24.888	0.0110669
				Rs3	23.2		BG	7.17
				MW	23.5333		1 µM gly	35.809	28.639	0.0127348
			after	Rs1	24.6		BG	10.64
				Rs2	28.8		10 µM gly	76.027	65.387	0.0290755
				Rs3	23.7		BG	13.55
				MW	25.7		100 µM gly	2117.6	2104.05	0.935603
				Delta	1.09207		BG	10.63
							500 µM gly	2259.5	2248.87	1
				Tau (s)	2.429		BG	22.2
							1000 µM gly	2210.8	2188.6	0.9732
	17		before	Rs1	13.1		BG	541.99
				Rs2	13.5		0.01 µM gly	572.63	30.64	0.012786
				Rs3	13.2		BG	375.44
				MW	13.2667		1 µM gly	426.58	51.14	0.0213405
			after	Rs1	12.8		BG	293.94
				Rs2	12.5		10 µM gly	351.21	57.27	0.0238985
				Rs3	12.7		BG	283.6
				MW	12.6667		100 µM gly	1380.6	1097	0.457774
				Delta	0.954774		BG	286.02
							500 µM gly	2682.4	2396.38	1
				Tau (s)	2.667		BG	283.56
							1000 µM gly	2009.3	1725.74	0.720145
	19		before	Rs1	19.6		BG	252.25
				Rs2	20.5		0.01 µM gly	295.07	42.82	0.0248143
				Rs3	20.7		BG	239.7
				MW	20.2667		1 µM gly	286.63	46.93	0.027196
			after	Rs1	19.2		BG	190
				Rs2	22.4		10 µM gly	320.09	130.09	0.0753874
				Rs3	23.4		BG	170.18
				MW	21.6667		100 µM gly	512.58	342.4	0.198421
				Delta	1.06908		BG	160.98
							500 µM gly	1886.6	1725.62	1
				Tau (s)	3.986		BG	174.49
							1000 µM gly	1604.5	1430.01	0.828693

## Sheet: D194A
Date	Series			Resistance					Patch Data
							Conditon		[pA]	Normalized
9.8.24	8		before	Rs1	26.764		BG	1.67
				Rs2	26.414		0.1 mM Gly	441.27	439.6	1
				Rs3	26.949		BG	1.62
				MW	26.709		0,5 mM Cs	29.554	27.934	0.0635441
			after	Rs1	31.379		BG	1.45
				Rs2	31.817		5 mM Cs	111.34	109.89	0.249977
				Rs3	31.746		BG	1.09
				MW	31.6473		50 mM Cs	288.03	286.94	0.65273
				Delta	1.18489		BG	1.85
							150 mM Cs	377.01	375.16	0.853412
	Datei2 s1		before	Rs1	26.852		BG	12.54
				Rs2	26.515		0.1 mM Gly	281	268.46	1
				Rs3	25.098		BG	7.94
				MW	26.155		0,5 mM Cs	28.303	20.363	0.0758512
			after	Rs1	33.284		BG	5.55
				Rs2	31.085		5 mM Cs	62.861	57.311	0.213481
				Rs3	31.056		BG	6.4
				MW	31.8083		50 mM Cs	253.79	247.39	0.921515
				Delta	1.21615		BG	6.76
							150 mM Cs	139.48	132.72	0.494375
	Datei2 s2		before	Rs1	27.64		BG	17.42
				Rs2	29.201		0.1 mM Gly	151.83	134.41	1
				Rs3	30.516		BG	11.92
				MW	29.119		0,5 mM Cs	49.413	37.493	0.278945
			after	Rs1	33.147		BG	8.86
				Rs2	33.93		5 mM Cs	152.77	143.91	1.07068
				Rs3	33.23		BG	5.59
				MW	33.4357		50 mM Cs	389.36	383.77	2.85522
				Delta	1.14824		BG	4.73
							150 mM Cs	966.68	961.95	7.15683
	Datei2 s3		before	Rs1	25.641		BG	2.89
				Rs2	27.265		0.1 mM Gly	174.82	171.93	1
				Rs3	25.33		BG	2.08
				MW	26.0787		0,5 mM Cs	68.803	66.723	0.388082
			after	Rs1	26.042		BG	2.53
				Rs2	26.414		5 mM Cs	306.17	303.64	1.76607
				Rs3	26.053		BG	2.67
				MW	26.1697		50 mM Cs	995.14	992.47	5.77252
				Delta	1.00349		BG	2.54
							150 mM Cs	1578.4	1575.86	9.16571
14.8.24	1		before	Rs1	17.274		BG	366.99
				Rs2	17.122		0.1 mM Gly	820.031	453.041	1
				Rs3	17.05		BG	374.46
				MW	17.1487		0,5 mM Cs	409.84	35.38	0.0780945
			after	Rs1	21.385		BG	379.27
				Rs2	21.157		5 mM Cs	454.72	75.45	0.166541
				Rs3	21.151		BG	389.53
				MW	21.231		50 mM Cs	742.13	352.6	0.778296
				Delta	1.23806		BG	416.01
							150 mM Cs	963.08	547.07	1.20755
	7		before	Rs1	25.363		BG	8.23
				Rs2	25.271		0.1 mM Gly	906.01	897.78	1
				Rs3	23.915		BG	7.07
				MW	24.8497		0,5 mM Cs	44.878	37.808	0.0421128
			after	Rs1	28.896		BG	6.68
				Rs2	28.302		5 mM Cs	152.77	146.09	0.162724
				Rs3	28.452		BG	6.52
				MW	28.55		50 mM Cs	571.69	565.17	0.629519
				Delta	1.14891		BG	4.35
							150 mM Cs	670.83	666.48	0.742364
	8		before	Rs1	23.622		BG	4.77
				Rs2	23.886		0.1 mM Gly	364.03	359.26	1
				Rs3	23.731		BG	4.76
				MW	23.7463		0,5 mM Cs	40.031	35.271	0.0981768
			after	Rs1	24.545		BG	1.18
				Rs2	23.978		5 mM Cs	110.71	109.53	0.304877
				Rs3	23.379		BG	0.86
				MW	23.9673		50 mM Cs	612.34	611.48	1.70205
				Delta	1.00931		BG	1.04
							150 mM Cs	920.86	919.82	2.56032
	10		before	Rs1	19.694		BG	11.23
				Rs2	19.753		0.1 mM Gly	1175	1163.77	1
				Rs3	19.864		BG	6.65
				MW	19.7703		0,5 mM Cs	52.071	45.421	0.0390292
			after	Rs1	24.284		BG	5.57
				Rs2	24.433		5 mM Cs	203.59	198.02	0.170154
				Rs3	24.482		BG	5.23
				MW	24.3997		50 mM Cs	1288.2	1282.97	1.10243
				Delta	1.23416		BG	4.58
							150 mM Cs	1479.3	1474.72	1.26719
	11		before	Rs1	26.97		BG	9.86
				Rs2	26.234		0.1 mM Gly	442.99	433.13	1
				Rs3	23.789		BG	6.7
				MW	25.6643		0,5 mM Cs	58.951	52.251	0.120636
			after	Rs1	29.965		BG	6.54
				Rs2	30.277		5 mM Cs	106.02	99.48	0.229677
				Rs3	31.247		BG	6.67
				MW	30.4963		50 mM Cs	551.36	544.69	1.25757
				Delta	1.18828		BG	7.07
							150 mM Cs	737.75	730.68	1.68698
	12		before	Rs1	24.428		BG	5.94
				Rs2	24.436		0.1 mM Gly	314.77	308.83	1
				Rs3	23.907		BG	5.78
				MW	24.257		0,5 mM Cs	60.202	54.422	0.17622
			after	Rs1	25.949		BG	7.57
				Rs2	25.053		5 mM Cs	153.4	145.83	0.472202
				Rs3	26.013		BG	7.39
				MW	25.6717		50 mM Cs	782.16	774.77	2.50873
				Delta	1.05832		BG	7.12
							150 mM Cs	1244.1	1236.98	4.00538
Elina-12.12.23	4		before	Rs1	25.365		BG	9.01
				Rs2	26.531		0.1 mM Gly	78.185	69.175	1
				Rs3	24.419		BG	6.14
				MW	25.4383		0,5 mM Cs	52.54	46.4	0.670763
			after	Rs1	26.132		BG	6.52
				Rs2	26.845		5 mM Cs	61.766	55.246	0.798641
				Rs3	27.925		BG	3.98
				MW	26.9673		50 mM Cs	111.96	107.98	1.56097
				Delta	1.06011		BG	7.54
							150 mM Cs	94.134	86.594	1.25181
Glycine dose-response
24.06.2025	20		before	Rs1	24.6		BG	33.07
				Rs2	25.1		0.01 µM gly	52.227	19.157	0.0167195
				Rs3	25.9		BG	28.62
				MW	25.2		1 µM gly	50.507	21.887	0.0191021
			after	Rs1	26.2		BG	50.79
				Rs2	26		10 µM gly	85.221	34.431	0.03005
				Rs3	25		BG	90.05
				MW	25.7333		100 µM gly	907.1	817.05	0.713089
				Delta	1.02116		BG	94.56
							500 µM gly	983.1	888.54	0.775482
				Tau (s)	1.706		BG	57.31
							1000 µM gly	1203.1	1145.79	1
	23		before	Rs1	25.8		BG	54.12
				Rs2	28.5		0.01 µM gly	78.185	24.065	0.0583125
				Rs3	32.1		BG	30.11
				MW	28.8		1 µM gly	48.318	18.208	0.0441203
			after	Rs1	26.6		BG	24.36
				Rs2	38		10 µM gly	146.05	121.69	0.29487
				Rs3	37.6		BG	18.73
				MW	34.0667		100 µM gly	431.42	412.69	1
				Delta	1.18287		BG	16
							500 µM gly	239.71	223.71	0.542078
				Tau (s)	2.505		BG	13.41
							1000 µM gly	351.83	338.42	0.820034
	25		before	Rs1	25.7		BG	23.45
				Rs2	24.7		0.01 µM gly	40.187	16.737	0.010439
				Rs3	27		BG	20.32
				MW	25.8		1 µM gly	43.94	23.62	0.0147319
			after	Rs1	25.7		BG	24.17
				Rs2	24.6		10 µM gly	45.66	21.49	0.0134034
				Rs3	25.8		BG	26.38
				MW	25.3667		100 µM gly	990.91	964.53	0.601583
				Delta	0.983204		BG	24.08
							500 µM gly	906.79	882.71	0.550551
				Tau (s)	1.423		BG	23.88
							1000 µM gly	1627.2	1603.32	1
	32		before	Rs1	26.3		BG	12.55
				Rs2	27.2		0.01 µM gly	25.332	12.782	0.074288
				Rs3	27.2		BG	14.51
				MW	26.9		1 µM gly	41.907	27.397	0.159229
			after	Rs1	32.7		BG	13.24
				Rs2	33.2		10 µM gly	38.154	24.914	0.144798
				Rs3	25.1		BG	14.65
				MW	30.3333		100 µM gly	186.71	172.06	1
				Delta	1.12763		BG	36.5
							500 µM gly	149.33	112.83	0.65576
				Tau (s)			BG	32.81
							1000 µM gly	132.91	100.1	0.581774
	new file 2		before	Rs1	29.8		BG	37.26
				Rs2	27.1		0.01 µM gly	80.218	42.958	0.0302602
				Rs3	29.3		BG	44.2
				MW	28.7333		1 µM gly	88.505	44.305	0.0312091
			after	Rs1	35.5		BG	41.58
				Rs2	40.2		10 µM gly	73.494	31.914	0.0224807
				Rs3	22.7		BG	41.54
				MW	32.8		100 µM gly	1165	1123.46	0.791381
				Delta	1.14153		BG	65.13
							500 µM gly	1050.5	985.37	0.694108
				Tau (s)	1.751		BG	65.78
							1000 µM gly	1485.4	1419.62	1

## Sheet: D194K
Date	Series			Resistance					Patch Data
							Conditon		[pA]	Normalized
16.8.24	1		before	Rs1	30.038		BG	25.1
				Rs2	28.842		0.1 mM Gly	1012.3	987.2	1
				Rs3	29.069		BG	17.97
				MW	29.3163		0,5 mM Cs	277.71	259.74	0.263108
			after	Rs1	35.59		BG	16.18
				Rs2	35.903		5 mM Cs	308.05	291.87	0.295654
				Rs3	36.498		BG	13.87
				MW	35.997		50 mM Cs	438.46	424.59	0.430095
				Delta	1.22788		BG	11.99
							150 mM Cs	445.5	433.51	0.439131
	2		before	Rs1	17.996		BG	31.23
				Rs2	17.94		0.1 mM Gly	500.07	468.84	1
				Rs3	18.368		BG	19.77
				MW	18.1013		0,5 mM Cs	83.032	63.262	0.134933
			after	Rs1	21.756		BG	17.3
				Rs2	21.883		5 mM Cs	152.77	135.47	0.288947
				Rs3	22.366		BG	13.25
				MW	22.0017		50 mM Cs	281	267.75	0.57109
				Delta	1.21547		BG	9.88
							150 mM Cs	507.73	497.85	1.06188
	4		before	Rs1	23.67		BG	75.94
				Rs2	24.552		0.1 mM Gly	289.91	213.97	1
				Rs3	25.472		BG	32.4
				MW	24.5647		0,5 mM Cs	58.326	25.926	0.121167
			after	Rs1	23.038		BG	17.83
				Rs2	23.112		5 mM Cs	82.094	64.264	0.300341
				Rs3	23.195		BG	11.13
				MW	23.115		50 mM Cs	119.47	108.34	0.506333
				Delta	0.940986		BG	6.75
							150 mM Cs	169.17	162.42	0.759078
	6		before	Rs1	35.59		BG	5.96
				Rs2	36.211		0.1 mM Gly	147.93	141.97	1
				Rs3	37.099		BG	5.46
				MW	36.3		0,5 mM Cs	40.656	35.196	0.247912
			after	Rs1	35.201		BG	3.1
				Rs2	34.269		5 mM Cs	75.526	72.426	0.51015
				Rs3	34.725		BG	2.99
				MW	34.7317		50 mM Cs	285.37	282.38	1.98901
				Delta	0.956795		BG	3.39
							150 mM Cs	517.11	513.72	3.61851
	7		before	Rs1	27.468		BG	8.21
				Rs2	28.932		0.1 mM Gly	77.716	69.506	1
				Rs3	27.657		BG	5.73
				MW	28.019		0,5 mM Cs	32.369	26.639	0.383262
			after	Rs1	33.073		BG	5.28
				Rs2	33.707		5 mM Cs	76.621	71.341	1.0264
				Rs3	33.514		BG	6.16
				MW	33.4313		50 mM Cs	119.62	113.46	1.63238
				Delta	1.19317		BG	6.32
							150 mM Cs	122.91	116.59	1.67741
	10		before	Rs1	23.486		BG	14.39
				Rs2	23.85		0.1 mM Gly	150.27	135.88	1
				Rs3	24.241		BG	10.99
				MW	23.859		0,5 mM Cs	61.453	50.463	0.371379
			after	Rs1	26.664		BG	9.07
				Rs2	26.365		5 mM Cs	91.476	82.406	0.606462
				Rs3	26.568		BG	6.59
				MW	26.5323		50 mM Cs	130.41	123.82	0.911245
				Delta	1.11205		BG	5.64
							150 mM Cs	151.05	145.41	1.07014
21.8.24	2		before	Rs1	37.871		BG	13.51
				Rs2			0.1 mM Gly	618.6	605.09	1
				Rs3			BG	10.67
				MW	37.871		0,5 mM Cs	63.486	52.816	0.0872862
			after	Rs1	34.062		BG	7.64
				Rs2	34.719		5 mM Cs	200.15	192.51	0.318151
				Rs3	31.217		BG	7.19
				MW	33.3327		50 mM Cs	577	569.81	0.941695
				Delta	0.880163		BG	7.85
							150 mM Cs	619.38	611.53	1.01064
	3		before	Rs1	18.229		BG	112.72
				Rs2	18.202	3,876?!	0.1 mM Gly	1357	1244.28	1
				Rs3	17.812		BG	173.09
				MW	18.081		0,5 mM Cs	305.7	132.61	0.106576
			after	Rs1	16.193		BG	133.93
				Rs2	23.02		5 mM Cs	345.11	211.18	0.169721
				Rs3	22.984		BG	112.59
				MW	20.7323		50 mM Cs	387.48	274.89	0.220923
				Delta	1.14664		BG	89.43
							150 mM Cs	599.52	510.09	0.409948
	6		before	Rs1	23.18		BG	5.49
				Rs2	24.299		0.1 mM Gly	175.76	170.27	1
				Rs3	23.364		BG	5.96
				MW	23.6143		0,5 mM Cs	49.1	43.14	0.253362
			after	Rs1	22.162		BG	5.28
				Rs2	21.438		5 mM Cs	172.01	166.73	0.979209
				Rs3	22.123		BG	4.75
				MW	21.9077		50 mM Cs	222.51	217.76	1.27891
				Delta	0.927728		BG	4.96
							150 mM Cs	242.06	237.1	1.39249
											Gly 2.
	Datei 2_s1		before	Rs1	17.76		BG	15.65			9.79
				Rs2	20.172		0.1 mM Gly	433.61	432.62	1	457.07
				Rs3	18.889		BG	7.54
				MW	18.9403		0,5 mM Cs	89.131	81.591	0.188597
			after	Rs1	19.297		BG	6.78
				Rs2	19.285		5 mM Cs	178.73	171.95	0.397462
				Rs3	19.738		BG	5.23
				MW	19.44		50 mM Cs	290.38	285.15	0.659123
				Delta	1.02638		BG	5.3
							150 mM Cs	343.86	338.56	0.782581
	Datei 2_s2		before	Rs1	18.861		BG	9.22
				Rs2	18.937		0.1 mM Gly	112.27	103.05	1
				Rs3	18.694		BG	4.25
				MW	18.8307		0,5 mM Cs	44.878	40.628	0.394255
			after	Rs1	23.205		BG	4.6
				Rs2	22.922		5 mM Cs	57.544	52.944	0.51377
				Rs3	22.629		BG	2.91
				MW	22.9187		50 mM Cs	98.982	96.072	0.932285
				Delta	1.21709		BG	2.16
							150 mM Cs	260.51	258.35	2.50704
	Datei 2_s3		before	Rs1	23.001		BG	16.89
				Rs2	23.287		0.1 mM Gly	390.77	373.88	1
				Rs3	23.875		BG	11.88
				MW	23.3877		0,5 mM Cs	70.835	58.955	0.157684
			after	Rs1	20.499		BG	10.36
				Rs2	21.424		5 mM Cs	182.01	171.65	0.459105
				Rs3	22.524		BG	8.62
				MW	21.4823		50 mM Cs	399.99	391.37	1.04678
				Delta	0.918533		BG	7.15
							150 mM Cs	544.01	536.86	1.43592
Glycine dose-response
19.06.2025	6		before	Rs1	31.3		BG	27.97
				Rs2	30.7		0.01 µM gly	60.202	32.232	0.0995737
				Rs3	30.4		BG	24.59
				MW	30.8		1 µM gly	52.697	28.107	0.0868304
			after	Rs1	30.5		BG	23.4
				Rs2	39.5		10 µM gly	92.102	68.702	0.21224
				Rs3	38.7		BG	35.51
				MW	36.2333		100 µM gly	339.79	304.28	0.940006
				Delta	1.17641		BG	37.25
							500 µM gly	305.39	268.14	0.82836
				Tau (s)	2.366		BG	30.01
							1000 µM gly	353.71	323.7	1
	9		before	Rs1	30.6		BG	108.46
				Rs2	26.2		0.01 µM gly	154.81	46.35	0.066151
				Rs3	25.8		BG	113.33
				MW	27.5333		1 µM gly	171.54	58.21	0.0830776
			after	Rs1	38.5		BG	120.57
				Rs2	34.7		10 µM gly	293.51	172.94	0.246821
				Rs3	26.7		BG	114.51
				MW	33.3		100 µM gly	769.49	654.98	0.934791
				Delta	1.20944		BG	105.01
							500 µM gly	633.92	528.91	0.754863
				Tau (s)	4.19		BG	96.66
							1000 µM gly	797.33	700.67	1
	11		before	Rs1			BG	235.78
				Rs2			0.01 µM gly	299.6	63.82	0.0733437
				Rs3			BG	230.8
				MW	#DIV/0!		1 µM gly	321.81	91.01	0.104591
			after	Rs1			BG	231.29
				Rs2			10 µM gly	348.55	117.26	0.134758
				Rs3			BG	212.35
				MW	#DIV/0!		100 µM gly	1082.5	870.15	1
				Delta	#DIV/0!		BG	136.42
							500 µM gly	950.1	813.68	0.935103
				Tau (s)	2.282		BG	158.79
							1000 µM gly	913.51	754.72	0.867345
	14		before	Rs1	25		BG	41.46
				Rs2	26.1		0.01 µM gly	78.81	37.35	0.0647235
				Rs3	26.2		BG	38.58
				MW	25.7667		1 µM gly	93.21	54.63	0.0946679
			after	Rs1	31.5		BG	57.89
				Rs2	28.9		10 µM gly	112.12	54.23	0.0939747
				Rs3	25.8		BG	40.37
				MW	28.7333		100 µM gly	369.81	329.44	0.570884
				Delta	1.11514		BG	51.61
							500 µM gly	565.12	513.51	0.889857
				Tau (s)	2.421		BG	54.51
							1000 µM gly	631.58	577.07	1
	16		before	Rs1	26.7		BG	43.42
				Rs2	28.5		0.01 µM gly	86.316	42.896	0.0807986
				Rs3	29.4		BG	31.88
				MW	28.2		1 µM gly	96.011	64.131	0.120797
			after	Rs1	26.6		BG	39.63
				Rs2	39.3		10 µM gly	79.123	39.493	0.0743888
				Rs3	35.5		BG	31.87
				MW	33.8		100 µM gly	562.77	530.9	1
				Delta	1.19858		BG	41.94
							500 µM gly	435.33	393.39	0.740987
				Tau (s)	3.129		BG	65.77
							1000 µM gly	524.93	459.16	0.864871

## Sheet: Surface localization
	58.170.1					64.251.1					64.251.2					64.251.3					64.251.4					64.251.5					64.251.6					64.186.1
	GlyR α3L 185L					D141A					D141K					E192A					E192K					D194A					D194K					GFP
Image	Cell count	Fluorescence	F/C		Image	Cell count	Fluorescence	F/C		Image	Cell count	Fluorescence	F/C		Image	Cell count	Fluorescence	F/C		Image	Cell count	Fluorescence	F/C		Image	Cell count	Fluorescence	F/C		Image	Cell count	Fluorescence	F/C		Image	Cell count	Fluorescence	F/C
1	22	26333	1196.96		1	37	6609.41	178.633		1	17	5305.64	312.096		1	22	3168.8	144.036		1	29	10983	378.724		1	23	4427.26	192.489		1	21	3979.69	189.509		1	30	1260.8	42.0267
2	20	9070.83	453.542		2	34	6181.68	181.814		2	31	8318.15	268.327		2	38	6864.53	180.645		2	30	5355.05	178.502		2	33	4977.76	150.841		2	26	4806.16	184.852		2	35	3940.16	112.576
3	20	13014.8	650.74		3	28	5664.85	202.316		4	30	11415.9	380.529		3	44	14011.9	318.453		3	54	32209.4	596.47		3	20	734.606	36.7303		3	35	9858.66	281.676		3	32	1700.98	53.1556
4	27	27530.3	1019.64		4	25	6710.5	268.42		5	45	20186.6	448.592		4	33	6700.26	203.038		4	34	40979.6	1205.28		4	28	1787.51	63.8395		4	20	4065.99	203.3		4	23	546.91	23.7787
5	23	20842.7	906.204		5	35	9476.68	270.762		6	40	15141.4	378.535		6	22	6282.7	285.577		5	41	38027.5	927.5		5	39	4380.7	112.326		5	24	3818.34	159.098		5	32	868.278	27.1337
6	24	12092.2	503.842		6	29	2856.22	98.4902		7	16	3668.35	229.272		7	46	9436.64	205.144		6	28	6808.23	243.151		6	37	4104.57	110.934		6	37	4441.24	120.034		6	40	2757.03	68.9256
7	17	9763.93	574.349		7	44	6530.42	148.419		8	35	10097	288.486		8	26	5250.22	201.932		7	57	25272.4	443.375		7	36	2199.57	61.0993		7	28	4864.14	173.719		7	50	896.901	17.938
8	23	4138.54	179.936		8	34	8332.42	245.071		9	21	8059.15	383.769		9	35	7758.94	221.684		8	65	49979.2	768.911		8	33	4093.08	124.033		8	28	17704.9	632.316		8	35	501.89	14.3397
9	16	13773.2	860.825		9	19	4834.42	254.443		10	19	5655.51	297.658		10	25	6005.18	240.207		9	48	31522.1	656.711		9	31	6695.86	215.996		9	24	4261.23	177.551		9	28	2061.88	73.6384
10	16	15854.2	990.891		11	17	5801.6	341.27		11	13	3428.53	263.733		11	24	7612.24	317.176		10	55	43229.8	785.996		10	22	11574.9	526.134		10	25	6818.41	272.736		10	26	1722.57	66.2528
11	20	14272.2	713.608		12	31	6588.91	212.546		12	25	12537.4	501.494		13	39	6008.55	154.065		11	27	16214.3	600.531		11	27	8376.64	310.246		11	21	6251.95	297.712		11	39	2190.5	56.1666
12	10	6247.56	624.756		13	22	6192.58	281.481		13	5	2077.54	415.508		14	28	5965.8	213.064		12	68	59305	872.133		12	19	6284.6	330.768		12	30	8547.64	284.921		13	36	1419.21	39.4226
13	6	1839.34	306.556		1	35	7317.44	209.07		1	19	9847.02	518.264		1	58	11277.1	194.432		13	31	36104.3	1164.65		13	23	4879.3	212.143		13	33	8289.96	251.211		14	32	2853.73	89.179
14	25	20579.9	823.196		2	47	7530.54	160.224		2	27	35490.5	1314.46		2	44	18788.4	427.01		1	60	37645	627.417		1	37	3384.02	91.46		1	28	6501.21	232.186		15	37	2658.13	71.8412
15	12	2117.29	176.441		3	51	8902.76	174.564		3	38	21340.8	561.599		3	71	16599.6	233.797		2	35	10750.9	307.17		2	35	4643.58	132.674		2	25	5501.83	220.073		17	28	3090.62	110.379
1	44	30286.9	688.34		4	40	6063.52	151.588		4	36	7860.84	218.357		4	47	7860.84	167.252		3	36	36045.1	1001.25		3	39	12270.9	314.638		3	51	9111.17	178.65		20	39	1663.06	42.6425
3	42	26565.7	632.516		5	54	9863.57	182.659		5	32	9609.62	300.301		5	55	9609.62	174.72		4	33	24090.2	730.006		4	70	11641.3	166.305		4	31	6552.24	211.362		1	22	766.304	34.832
4	34	13487.3	396.684		6	40	8692.51	217.313		6	43	7919.99	184.186		6	73	20042.2	274.551		5	26	12918.3	496.858		5	49	19492.1	397.797		5	38	3930.57	103.436		2	15	917.544	61.1696
5	37	51853.5	1401.45		7	33	5736.74	173.841		7	15	5213.03	347.536		7	37	34423.7	930.371		6	57	34275	601.317		6	28	9124.64	325.88		6	50	8048.75	160.975		3	21	614.258	29.2504
6	36	55829.5	1550.82		8	52	10517.1	202.253		8	14	10102.6	721.618		8	56	16072.1	287.002		7	24	25085.7	1045.24		7	53	9720.52	183.406		7	35	2163.56	61.8159		4	12	933.43	77.7858
7	32	15988.7	499.648		9	35	9590.37	274.01		9	36	10797	299.917		9	60	15889.3	264.822		8	56	14273.3	254.881		8	40	8188.94	204.724		8	33	5167.65	156.595		5	28	846.463	30.2308
8	38	33728.7	887.598		10	30	8904.95	296.832		10	29	6628	228.552		10	68	20924.7	307.716		9	51	23632.4	463.381		9	19	4260.79	224.252		9	28	3300.64	117.88		6	16	1178.52	73.6574
9	27	21907.7	811.398		11	36	9771.91	271.442		11	30	5270.28	175.676		11	45	15246.9	338.819		10	45	31211.4	693.586		10	40	7479.66	186.992		10	49	5398.83	110.18		7	31	1012.12	32.6492
10	43	22942.5	533.546		12	27	8709.13	322.56		12	37	8144.36	220.118		12	55	16242.8	295.324		11	56	28755.1	513.485		11	53	7585	143.113		11	41	4789.03	116.806		8	10	795.952	79.5952
11	45	35148.4	781.077		13	43	15084.3	350.797		13	59	12634.4	214.143		13	65	24199.3	372.296		12	65	59698.7	918.442		12	51	11183.6	219.287		12	52	6097.86	117.266		9	2	538.931	269.466
12	32	13222.6	413.205		1	27	4626.74	171.361		1	26	9481.36	364.668		1	81	23684	292.396		13	32	21264.6	664.518		13	43	7155.95	166.418		13	22	2895.75	131.625		10	27	1633.19	60.4886
13	34	8679.12	255.268		3	36	6702.82	186.189		2	16	3743.38	233.961		2	50	22670.5	453.411		14	34	21995.4	646.925		1	32	14193.1	443.534		14	50	5117.14	102.343		11	22	1375.88	62.5399
14	24	11993.7	499.736		4	20	2528.85	126.442		3	31	13691.2	441.652		3	57	15736.7	276.082		15	46	29908.6	650.187		2	48	10425	217.187		15	20	14581.7	729.087		12	22	625.166	28.4166
15	42	6968.33	165.913		5	48	9960.78	207.516		4	31	8358.34	269.624		4	49	22235	453.776		1	36	27454	762.611		3	54	8213.68	152.105		2	51	8162.51	160.049		13	22	1129.47	51.3396
16	25	3887.16	155.486		7	50	12686	253.719		5	15	14808.2	987.215		5	74	43117.3	582.667		2	50	32362.3	647.246		4	38	10474.1	275.634		3	80	12326.3	154.079		14	13	1220.1	93.8537
17	33	21376.2	647.764		8	55	7877.16	143.221		6	23	14220.3	618.272		6	43	22494.3	523.124		3	54	77538.7	1435.9		5	32	8922.38	278.824		4	64	14189.1	221.704		16	26	1197.62	46.0625
18	37	9270.02	250.541		9	53	7367	139		7	13	5019.34	386.103		7	79	26646.9	337.303		4	57	33936.6	595.378		6	24	5451.68	227.153		5	55	12556.5	228.299		17	16	1075.37	67.2108
1	29	25577.4	881.98		10	31	13906.8	448.606		8	25	24665.7	986.629		8	44	22820.7	518.652		7	27	20062.8	743.066		7	15	5796.55	386.436		6	49	4852.57	99.0321		18	15	3890.23	259.349
2	14	23628.3	1687.73		11	34	7732.73	227.433		9	38	8360.75	220.02		9	44	15104.8	343.291		8	61	73340.9	1202.31		8	27	6024.36	223.124		7	70	9026.4	128.949		19	15	654.082	43.6055
3	33	14270.4	432.436		12	53	13254.3	250.082		10	22	33573.8	1526.08		10	44	33048.4	751.101		9	47	27173.6	578.161		9	14	2214.65	158.19		8	62	12784.4	206.2		20	17	1091.18	64.1874
4	27	31756.9	1176.18							11	34	7975.55	234.575		11	27	7026.38	260.236		10	50	37497.4	749.947		10	16	4385.16	274.073		9	47	9204.07	195.831
5	19	14067.6	740.401							12	23	7631.49	331.804		12	33	10304.1	312.246		11	57	41887.7	734.871		11	18	6533.35	362.964		10	35	6172.6	176.36
6	22	29477.9	1339.9																	12	38	18025.6	474.357		12	20	4218.92	210.946		11	54	20549.6	380.548
8	22	15975.1	726.141																	14	52	49504.5	952.01							12	42	8933.14	212.694
9	25	31821.2	1272.85																	16	35	38644.3	1104.12
10	19	14172.2	745.907																	17	43	52558	1222.28
11	18	19203.1	1066.84
12	20	35899	1794.95
13	20	41583.9	2079.19
14	10	24994.6	2499.46
16	22	23269.1	1057.69
n	46	Mean	827.264		n	35	Mean	223.554		n	37	Mean	434.414		n	37	Mean	325.876		n	41	Mean	722.899		n	38	Mean	221.439		n	39	Mean	208.786		n	35	Mean	67.8596
		SEM	75.4599				SEM	12.3267				SEM	50.6071				SEM	27.2105				SEM	45.2808				SEM	17.7311				SEM	20.6998				SEM	9.27032

## Sheet: Summary
a3L 185L	absolute values																		D141A	absolute values																			D141K	absolute values
	1	2	3	4	5	6	7	8	9	10	11	12	13	14	15	Mean	SEM			1	2	3	4	5	6	7	8	9	10	11	12	13	14	15	16	Mean	SEM			1	2	3	4	5	6	7	8	9	10
100 µM Gly	1.32437	0.32426	3.17779	2.19078	3.57115	0.66006	2.34332	1.27539	1.80044	0.37701	1.38942	1.0169				1.62091	0.300047		100 µM Gly	0.94238	1.06013	1.02608	0.76999	0.75728	1.38985	0.57739	1.90592	1.94077	0.59844	2.34565	2.75938	0.4291	1.32695	0.47954	0.8456	1.19715	0.174748		100 µM Gly	1.96514	1.15256	1.43486	2.88291	0.46384	0.82236	0.63671	2.62465	1.03707	0.3094
0.5 mM Cs	0.069539	0.035271	0.13055	0.08447	0.94109	0.060038	0.13081	0.0527795	0.033944	0.03153	0.056733	0.08983				0.143049	0.0732001		0.5 mM Cs	0.05765	0.075286	0.03882	0.033749	0.10444	0.04449	0.08453	0.08259	0.079695	0.052819	0.043786	0.079421	0.037238	0.09775	0.071613	0.079859	0.0664835	0.0056213		0.5 mM Cs	0.051893	0.034093	0.02901	0.051753	0.03574	0.02281	0.036713	0.040563	0.020868	0.03414
5 mM Cs	0.43679	0.17548	0.84277	0.33504	1.4762	0.077329	0.47308	0.51276	0.22027	0.297	0.23049	0.72611				0.48361	0.111005		5 mM Cs	0.13795	0.12417	0.1009	0.0814	0.11736	0.24996	0.32329	0.39589	0.27028	0.16466	0.36149	0.62287	0.18788	0.3886	0.13908	0.19533	0.241319	0.0364923		5 mM Cs	0.2122	0.08468	0.35684	0.40846	0.3007	0.10676	0.21555	0.29009	0.092791	0.0912991
50 mM Cs	1.06003	0.49404	4.00787	1.69732	4.79777	0.61379	2.62546	2.92211	2.20364	1.34747	0.75261	1.55637				2.00654	0.393938		50 mM Cs	0.79491	1.48261	0.92255	0.5723	0.37701	0.91263	1.81308	1.521	1.84697	0.89774	2.75301	2.83249	0.85986	1.92743	1.53512	1.33082	1.39872	0.17892		50 mM Cs	2.29506	0.99124	2.20384	4.16442	1.23135	0.50327	2.05835	2.04342	0.7362	0.61238
150 mM Cs	1.34329	0.89675	3.52217	2.57367	4.42553	1.11691	2.43795	3.50458	2.49275	1.80596	0.85029	1.64811				2.21816	0.332211		150 mM Cs	0.98601	1.16535	1.84756	0.83303	0.67957	0.65599	1.46658	1.55868	2.55887	2.10035	3.10402	3.58136	0.84903	2.21396	1.47652	2.26308	1.70875	0.219256		150 mM Cs	2.39465	1.36918	2.42491	4.50402	1.57855	1.32404	2.04027	2.4793	1.07531	1.32895
a3L 185L	normalized values																		D141A	normalized values																			D141K	normalized values
	1	2	3	4	5	6	7	8	9	10	11	12	13	14	15	Mean	SEM			1	2	3	4	5	6	7	8	9	10	11	12	13	14	15	16	Mean	SEM			1	2	3	4	5	6	7	8	9	10
100 µM Gly	1	1	1	1	1	1	1	1	1	1	1	1				1	0		100 µM Gly	1	1	1	1	1	1	1	1	1	1	1	1	1	1	1	1	1	0		100 µM Gly	1	1	1	1	1	1	1	1	1	1
0.5 mM Cs	0.0525072	0.108774	0.041082	0.038557	0.263526	0.0909584	0.0558225	0.041383	0.0188532	0.0836317	0.0408321	0.0883371				0.077022	0.0186562		0.5 mM Cs	0.0611749	0.0710158	0.0378333	0.0438304	0.137915	0.0320106	0.1464	0.0433334	0.0410636	0.0882611	0.0186669	0.0287822	0.0867816	0.0736652	0.149337	0.0944406	0.072157	0.0106104		0.5 mM Cs	0.0264068	0.0295802	0.020218	0.0179517	0.0770524	0.0277372	0.0576605	0.0154546	0.0201221	0.110343
5 mM Cs	0.32981	0.541171	0.265206	0.152932	0.413368	0.117155	0.201885	0.402042	0.122342	0.787778	0.165889	0.714043				0.351135	0.0660432		5 mM Cs	0.146385	0.117127	0.0983354	0.105716	0.154976	0.179847	0.559916	0.207716	0.139264	0.275149	0.154111	0.225728	0.437847	0.292852	0.290028	0.230996	0.225999	0.0313945		5 mM Cs	0.107982	0.0734712	0.248693	0.141683	0.648284	0.129821	0.338537	0.110525	0.0894742	0.295084
50 mM Cs	0.800403	1.52359	1.26121	0.774756	1.34348	0.9299	1.1204	2.29115	1.22395	3.5741	0.541672	1.5305				1.40959	0.236641		50 mM Cs	0.843513	1.39852	0.899101	0.743256	0.497848	0.656639	3.14013	0.79804	0.951669	1.50013	1.17367	1.0265	2.00387	1.45253	3.20123	1.57382	1.36628	0.201809		50 mM Cs	1.16789	0.860033	1.53593	1.44452	2.65469	0.611983	3.23279	0.77855	0.709885	1.97925
150 mM Cs	1.01429	2.76553	1.10837	1.17477	1.23925	1.69213	1.04038	2.74785	1.38452	4.79022	0.611975	1.62072				1.76583	0.334437		150 mM Cs	1.0463	1.09925	1.8006	1.08187	0.897383	0.471986	2.54002	0.81781	1.31848	3.50971	1.32331	1.29789	1.97863	1.66846	3.07903	2.6763	1.66294	0.218444		150 mM Cs	1.21856	1.18795	1.69	1.56232	3.40322	1.61005	3.20439	0.944621	1.03687	4.29525
a3L 185L	normalized to highest Cs+																		D141A	normalized to highest Cs+																			D141K	normalized to highest Cs+
	1	2	3	4	5	6	7	8	9	10	11	12	13	14	15	Mean	SEM			1	2	3	4	5	6	7	8	9	10	11	12	13	14	15	16	Mean	SEM			1	2	3	4	5	6	7	8	9	10
0.5 mM Cs	5.17677	3.9332	3.25734	3.28208	19.6152	5.37537	4.98236	1.50601	1.36171	1.74589	6.67219	5.45049				5.19655	1.40203		0.5 mM Cs	5.8468	5.07794	2.10115	4.05135	15.3685	4.87492	4.66223	5.29871	3.11446	2.51477	1.41062	2.21762	4.3307	4.41517	4.66498	3.52877	4.59242	0.786654		0.5 mM Cs	2.16704	2.49003	1.19633	1.14904	2.2641	1.72276	1.78361	1.63607	1.94065	2.56895
5 mM Cs	32.5164	19.5684	21.0279	13.018	30.7685	6.92348	18.0189	14.6311	8.83643	16.4455	27.1072	44.0571				21.0766	3.11274		5 mM Cs	13.9907	8.3751	5.46126	9.77156	17.2697	27.389	17.831	25.3991	10.5625	7.83965	11.6459	17.392	21.8501	17.5523	9.05988	8.63116	14.3763	1.64446		5 mM Cs	8.86142	6.18472	14.7156	9.06879	19.0491	8.0632	10.472	11.7005	8.62923	6.87002
50 mM Cs	78.913	55.0923	100	65.9494	100	54.9543	100	83.3797	88.402	74.6124	88.5122	94.4336				82.0207	4.75865		50 mM Cs	80.6189	100	49.9334	68.701	55.4777	100	100	97.5826	72.1791	42.7424	88.6918	79.0898	100	87.058	100	58.8057	80.055	4.9863		50 mM Cs	95.8411	72.3966	90.8834	92.4601	78.0051	38.0102	100	82.4192	68.464	46.08
150 mM Cs	100	100	87.8813	100	92.2414	100	92.858	100	100	100	100	100				97.7484	1.22236		150 mM Cs	100	78.6013	100	100	100	71.8791	80.8889	100	100	100	100	100	98.7405	100	96.1827	100	95.3933	2.31889		150 mM Cs	100	100	100	100	100	100	99.1216	100	100	100
a3L 185L	absolute values										D141A	absolute values										D141K	absolute values										E192A	absolute values										E192K	absolute values
Gly (µM)	1	2	3	4	5	6		Mean	SEM		Gly (µM)	1	2	3	4	5	6		Mean	SEM		Gly (µM)	1	2	3	4	5	6		Mean	SEM		Gly (µM)	1	2	3	4	5	6		Mean	SEM		Gly (µM)	1	2	3	4	5
0.01	0.02008	0.018413	0.020699	0.027353	0.030259	0.040981		0.0262975	0.00348606		0.01	0.013557	0.027281	0.025673	0.012448	0.018135			0.0194188	0.00304574		0.01	0.013588	0.019578	0.031809	0.019633	0.011243			0.0191702	0.00356456		0.01	0.014232	0.084588	0.016581	0.036348	0.038308	0.027326		0.0362305	0.0104755		0.01	0.0711	0.03058	0.02805	0.023073	0.024888
1	0.022336	0.024019	0.027986	0.046256	0.033623	0.09267		0.0411483	0.01089		1	0.026043	0.033915	0.025484	0.060165	0.017648			0.032651	0.00734418		1	0.025782	0.058591	0.017535	0.020009	0.020609			0.0285052	0.0076402		1	0.014255	0.023229	0.020916	0.042464	0.04092	0.040631		0.0304025	0.00504286		1	0.11087	0.03443	0.03901	0.033444	0.028639
10	0.328292	0.033849	0.264223	0.074328	0.044048	0.10172		0.141077	0.0507054		10	0.11508	0.63645	0.025746	0.02584	0.14392			0.189407	0.114232		10	0.01988	0.084158	0.031576	0.047933	0.028998			0.042509	0.0113539		10	0.040021	0.078763	0.15087	0.2592	0.24777	0.14101		0.152939	0.0359089		10	0.19753	0.54571	0.089	0.50319	0.065387
100	1.42266	0.69717	0.95134	1.99646	1.52421	1.72618		1.38634	0.197674		100	1.97479	1.91933	1.46447	1.23861	1.00689			1.52082	0.188659		100	1.47673	1.40072	0.79029	1.1375	1.76294			1.31364	0.164465		100	0.89422	0.88334	1.08545	1.88253	0.97185	1.00558		1.1205	0.155421		100	1.59108	0.98608	1.7358	1.05456	2.10405
500	1.12838	1.07775	1.0809	2.82375	1.78467	1.66533		1.59346	0.276906		500	2.16394	1.6798	0.9785	1.20225	0.81194			1.36729	0.246893		500	1.52592	1.3425	0.60522	1.31676	1.61103			1.28029	0.177573		500	0.94941	0.89759	0.99434	2.31237	0.83754	0.81693		1.1347	0.237097		500	2.1209	0.79727	1.16164	0.89917	2.24887
1000	1.04354	1.16003	1.28956	2.50496	1.91639	1.653		1.59458	0.225187		1000	1.99284	1.63514	0.8802	1.34634	1.13833			1.39857	0.193427		1000	1.8549	1.38904	1.33009	1.05317	1.49381			1.4242	0.13002		1000	1.21828	0.62246	1.05635	2.40219	0.92714	0.92756		1.19233	0.254827		1000	1.96372	0.66297	1.48213	0.90686	2.1886
	normalized values											normalized values											normalized values											normalized values											normalized values
Gly (µM)	1	2	3	4	5	6		Mean	SEM		Gly (µM)	1	2	3	4	5	6		Mean	SEM		Gly (µM)	1	2	3	4	5	6		Mean	SEM		Gly (µM)	1	2	3	4	5	6		Mean	SEM		Gly (µM)	1	2	3	4	5
0.01	0.0141144	0.0158729	0.0160512	0.00968676	0.0157896	0.0237409		0.0158759	0.00185566		0.01	0.00626496	0.0142138	0.0175306	0.00924581	0.0159312			0.0126373	0.0021141		0.01	0.00732546	0.0139771	0.0239149	0.0149101	0.00637741			0.013301	0.00315709		0.01	0.011682	0.094239	0.0152757	0.0151312	0.0394176	0.0271744		0.03382	0.0127922		0.01	0.0335235	0.0310117	0.0161597	0.0218793	0.0110669
1	0.0157002	0.0207055	0.021702	0.0163811	0.017545	0.053685		0.0242864	0.00595943		1	0.012035	0.0176702	0.0174015	0.0446878	0.0155034			0.0214596	0.00589354		1	0.0138994	0.0418292	0.0131833	0.0151956	0.0116901			0.0191595	0.00569562		1	0.0117009	0.0258793	0.0192694	0.0176772	0.0421053	0.0404055		0.0261729	0.00511784		1	0.052275	0.034916	0.0224738	0.0317137	0.0127348
10	0.230759	0.0291794	0.204894	0.0263224	0.0229849	0.0589278		0.0955113	0.0391757		10	0.0531808	0.3316	0.0175804	0.0191928	0.126431			0.109597	0.0589031		10	0.0107176	0.060082	0.0237397	0.0364022	0.0164487			0.029478	0.00877266		10	0.0328504	0.0877494	0.138993	0.107902	0.254947	0.140228		0.127111	0.0302537		10	0.093135	0.553414	0.0512732	0.477156	0.0290755
100	1	0.600993	0.737724	0.707024	0.795355	1		0.806849	0.066299		100	0.91259	1	1	0.919983	0.884533			0.943421	0.0238433		100	0.796124	1	0.594163	0.863863	1			0.85083	0.0753472		100	0.734002	0.984124	1	0.783672	1	1		0.916966	0.0504768		100	0.750191	1	1	1	0.935603
500	0.793148	0.929071	0.838193	1	0.931267	0.964749		0.909405	0.032001		500	1	0.875201	0.66816	0.892977	0.713273			0.829922	0.0611255		500	0.822643	0.958436	0.455022	1	0.913831			0.829986	0.0982563		500	0.779304	1	0.916062	0.962609	0.8618	0.812397		0.888695	0.0351721		500	1	0.808525	0.669225	0.852649	1
1000	0.733513	1	1	0.887104	1	0.957606		0.929704	0.0431697		1000	0.920931	0.851933	0.601037	1	1			0.87478	0.0738063		1000	1	0.991661	1	0.799819	0.84734			0.927764	0.0432185		1000	1	0.693479	0.973191	1	0.953995	0.922413		0.923846	0.0476143		1000	0.92589	0.672329	0.85386	0.859942	0.9732
	% normalized values											% normalized values											% normalized values											% normalized values											% normalized values
Gly (µM)	1	2	3	4	5	6		Mean	SEM		Gly (µM)	1	2	3	4	5	6		Mean	SEM		Gly (µM)	1	2	3	4	5	6		Mean	SEM		Gly (µM)	1	2	3	4	5	6		Mean	SEM		Gly (µM)	1	2	3	4	5
0.01	1.41144	1.58729	1.60512	0.968676	1.57896	2.37409		1.58759	0.185566		0.01	0.626496	1.42138	1.75306	0.924581	1.59312			1.26373	0.21141		0.01	0.732546	1.39771	2.39149	1.49101	0.637741			1.3301	0.315709		0.01	1.1682	9.4239	1.52757	1.51312	3.94176	2.71744		3.382	1.27922		0.01	3.35235	3.10117	1.61597	2.18793	1.10669
1	1.57002	2.07055	2.1702	1.63811	1.7545	5.3685		2.42864	0.595943		1	1.2035	1.76702	1.74015	4.46878	1.55034			2.14596	0.589354		1	1.38994	4.18292	1.31833	1.51956	1.16901			1.91595	0.569562		1	1.17009	2.58793	1.92694	1.76772	4.21053	4.04055		2.61729	0.511784		1	5.2275	3.4916	2.24738	3.17137	1.27348
10	23.0759	2.91794	20.4894	2.63224	2.29849	5.89278		9.55113	3.91757		10	5.31808	33.16	1.75804	1.91928	12.6431			10.9597	5.89031		10	1.07176	6.0082	2.37397	3.64022	1.64487			2.9478	0.877266		10	3.28504	8.77494	13.8993	10.7902	25.4947	14.0228		12.7111	3.02537		10	9.3135	55.3414	5.12732	47.7156	2.90755
100	100	60.0993	73.7724	70.7024	79.5355	100		80.6849	6.6299		100	91.259	100	100	91.9983	88.4533			94.3421	2.38433		100	79.6124	100	59.4163	86.3863	100			85.083	7.53472		100	73.4002	98.4124	100	78.3672	100	100		91.6966	5.04768		100	75.0191	100	100	100	93.5603
500	79.3148	92.9071	83.8193	100	93.1267	96.4749		90.9405	3.2001		500	100	87.5201	66.816	89.2977	71.3273			82.9922	6.11255		500	82.2643	95.8436	45.5022	100	91.3831			82.9986	9.82563		500	77.9304	100	91.6062	96.2609	86.18	81.2397		88.8695	3.51721		500	100	80.8525	66.9225	85.2649	100
1000	73.3513	100	100	88.7104	100	95.7606		92.9704	4.31697		1000	92.0931	85.1933	60.1037	100	100			87.478	7.38063		1000	100	99.1661	100	79.9819	84.734			92.7764	4.32185		1000	100	69.3479	97.3191	100	95.3995	92.2413		92.3846	4.76143		1000	92.589	67.2329	85.386	85.9942	97.32
Tau after 1 mM glycine (s)									Tau after 150 mM Cs (s)
	a3L 185L	D141A	D141K	E192A	E192K	D194A	D194K			a3L 185L	D141A	D141K	E192A	E192K	D194A	D194K
	2.953	2.336	2.032	1.415	7.801	1.706	2.366			0.56876	1.9191	1.2807	1.2994	6.293	1.3039	1.0898
	1.356	1.97	2.712	1.142	4.09	2.505	4.19			1.1017	1.0115	0.62867	0.71072	3.3115	0.66616	5.6183
	1.352	2.299	1.163	1.5	2.685	1.423	2.282			0.7389	0.40419	1.0033	0.74391	2.4932	1.0494	1.905
	3.994	2.882	2.022	1.912	2.357	1.751	2.421			1.3706	0.75511	1.4584	1.4113	2.5856	0.80119	0.67338
	2.249	1.089	1.144	1.47	2.429		3.129			0.95007	1.4555	1.1544	0.86446	2.2653	0.44614	1.476
	1.816			2.054	2.667					1.1841	2.1247	0.97633	0.73464	1.9871	0.6449	0.54167
					3.986					0.66689	1.0132	0.75825	0.8595	15.336		0.65232
Mean	2.28667	2.1152	1.8146	1.58217	3.71643	1.84625	2.8776			0.76375	1.3911	0.93615		2.9132		0.57136
SEM	0.421176	0.295355	0.29748	0.138135	0.733008	0.231271	0.361286			1.3227	1.5245			6.8098
											1.2338			4.2395
											1.2444			6.7071
											1.9338			5.7664
											1.4382			3.6014
														3.899
														4.4832
														8.0739
														4.8452
									Mean	0.963052	1.34224	1.02453	0.946276	5.03591	0.818615	1.56598
									SEM	0.0983785	0.134361	0.095331	0.108715	0.777963	0.126652	0.604168
Surface localization (fluorescence / cell)
	a3L 185L	D141A	D141K	E192A	E192K	D194A	D194K	GFP
	1196.96	178.633	312.096	144.036	378.724	192.489	189.509	42.0267
	453.542	181.814	268.327	180.645	178.502	150.841	184.852	112.576
	650.74	202.316	380.529	318.453	596.47	36.7303	281.676	53.1556
	1019.64	268.42	448.592	203.038	1205.28	63.8395	203.3	23.7787
	906.204	270.762	378.535	285.577	927.5	112.326	159.098	27.1337
	503.842	98.4902	229.272	205.144	243.151	110.934	120.034	68.9256
	574.349	148.419	288.486	201.932	443.375	61.0993	173.719	17.938
	179.936	245.071	383.769	221.684	768.911	124.033	632.316	14.3397
	860.825	254.443	297.658	240.207	656.711	215.996	177.551	73.6384
	990.891	341.27	263.733	317.176	785.996	526.134	272.736	66.2528
	713.608	212.546	501.494	154.065	600.531	310.246	297.712	56.1666
	624.756	281.481	415.508	213.064	872.133	330.768	284.921	39.4226
	306.556	209.07	518.264	194.432	1164.65	212.143	251.211	89.179
	823.196	160.224	1314.46	427.01	627.417	91.46	232.186	71.8412
	176.441	174.564	561.599	233.797	307.17	132.674	220.073	110.379
	688.34	151.588	218.357	167.252	1001.25	314.638	178.65	42.6425
	632.516	182.659	300.301	174.72	730.006	166.305	211.362	34.832
	396.684	217.313	184.186	274.551	496.858	397.797	103.436	61.1696
	1401.45	173.841	347.536	930.371	601.317	325.88	160.975	29.2504
	1550.82	202.253	721.618	287.002	1045.24	183.406	61.8159	77.7858
	499.648	274.01	299.917	264.822	254.881	204.724	156.595	30.2308
	887.598	296.832	228.552	307.716	463.381	224.252	117.88	73.6574
	811.398	271.442	175.676	338.819	693.586	186.992	110.18	32.6492
	533.546	322.56	220.118	295.324	513.485	143.113	116.806	79.5952
	781.077	350.797	214.143	372.296	918.442	219.287	117.266	269.466
	413.205	171.361	364.668	292.396	664.518	166.418	131.625	60.4886
	255.268	186.189	233.961	453.411	646.925	443.534	102.343	62.5399
	499.736	126.442	441.652	276.082	650.187	217.187	729.087	28.4166
	165.913	207.516	269.624	453.776	762.611	152.105	160.049	51.3396
	155.486	253.719	987.215	582.667	647.246	275.634	154.079	93.8537
	647.764	143.221	618.272	523.124	1435.9	278.824	221.704	46.0625
	250.541	139	386.103	337.303	595.378	227.153	228.299	67.2108
	881.98	448.606	986.629	518.652	743.066	386.436	99.0321	259.349
	1687.73	227.433	220.02	343.291	1202.31	223.124	128.949	43.6055
	432.436	250.082	1526.08	751.101	578.161	158.19	206.2	64.1874
	1176.18		234.575	260.236	749.947	274.073	195.831
	740.401		331.804	312.246	734.871	362.964	176.36
	1339.9				474.357	210.946	380.548
	726.141				952.01		212.694
	1272.85				1104.12
	745.907				1222.28
	1066.84
	1794.95
	2079.19
	2499.46
	1057.69
Mean	827.264	223.554	434.414	325.876	722.899	221.439	208.786	67.8596
SEM	75.4599	12.3267	50.6071	27.2105	45.2808	17.7311	20.6998	9.27032
[truncated: 82 more columns]
